# Supplementary material for: 6-Fluoro-4-oxo-4H-chromene-3-carbalde­hyde
Source: Acta Crystallogr Sect E Struct Rep Online. 2014 Apr 18;70(Pt 5):o583. doi: 10.1107/S1600536814008502 (PMC4011281; doi:10.1107/S1600536814008502)
Supplement: Supplementary file 1 [file e-70-0o583-sup1.cif]

##############################################################################
#                                                                            #
# This CIF contains the data in a paper accepted for publication in          #
# Acta Crystallographica Section E. It conforms to the requirements of       #
# Notes for Authors for Acta Crystallographica Section E, and has been       #
# peer reviewed under the auspices of the IUCr Commission on Journals.       #
#                                                                            #
# Full details of the Crystallographic Information File format               #
# are given in the paper "The Crystallographic Information File (CIF):       #
# a New Standard Archive File for Crystallography" by S. R. Hall, F. H.      #
# Allen and I. D. Brown [Acta Cryst. (1991), A47, 655-685].                  #
#                                                                            #
# The current version of the core CIF dictionary is obtainable from          #
# ftp://ftp.iucr.org/pub/cif_core.dic.                                       #
#                                                                            #
# Software is freely available for graphical display of the structure(s)     #
# in this CIF. For information consult the CIF software page                 #
# http://www.iucr.org/resources/cif/software.                                #
#                                                                            #
# This file may be used for bona fide research purposes within the           #
# scientific community so long as proper attribution is given to the journal # 
# article from which it was obtained.                                        #
#                                                                            #
##############################################################################
data_General
_audit_creation_method     'by CrystalStructure 4.0'
_journal_date_recd_electronic     2014-04-14
_journal_date_accepted     2014-04-15
_journal_name_full     'Acta Crystallographica, Section E'
_journal_year     2014
_journal_volume     70
_journal_issue      5
_journal_page_first     o583
_journal_page_last     o583
_journal_paper_category     QO
_journal_paper_doi     10.1107/S1600536814008502
_journal_coeditor_code     TK5307
_publ_contact_author_name     'Yoshinobu Ishikawa'
_publ_contact_author_address
;
School of Pharmaceutical Sciences
University of Shizuoka
52-1 Yada, Suruga-ku, Shizuoka 422-8526
Japan
;
_publ_contact_author_email     'ishi206@u-shizuoka-ken.ac.jp'
_publ_contact_author_fax     '+81-542645645'
_publ_contact_author_phone     '+81-542645645'
_publ_section_title
;
6-Fluoro-4-oxo-4<i>H</i>-chromene-3-carbaldehyde
;
loop_
    _publ_author_name
    _publ_author_footnote
    _publ_author_address
    'Ishikawa, Yoshinobu' .
;
School of Pharmaceutical Sciences
University of Shizuoka
52-1 Yada, Suruga-ku, Shizuoka 422-8526
Japan
;
_publ_section_synopsis     .
data_I
_database_code_depnum_ccdc_archive     'CCDC 997449'
_chemical_name_systematic
;
6-Fluoro-4-oxo-4<i>H</i>-chromene-3-carbaldehyde
;
_chemical_formula_moiety     'C10 H5 F O3'
_chemical_formula_sum     'C10 H5 F O3'
_chemical_formula_iupac     'C10 H5 F O3'
_chemical_formula_weight     192.15
_chemical_melting_point     ?
_symmetry_cell_setting     monoclinic
_symmetry_space_group_name_H-M     'P 21/n'
_symmetry_space_group_name_Hall     '-P 2yn'
loop_
    _symmetry_equiv_pos_site_id
    _symmetry_equiv_pos_as_xyz
    1 '+X,+Y,+Z'
    2 '1/2-X,1/2+Y,1/2-Z'
    3 '-X,-Y,-Z'
    4 '1/2+X,1/2-Y,1/2+Z'
_cell_length_a     7.8530(19)
_cell_length_b     5.6020(17)
_cell_length_c     17.987(5)
_cell_angle_alpha     90.0000
_cell_angle_beta     95.09(2)
_cell_angle_gamma     90.0000
_cell_volume     788.2(4)
_cell_formula_units_Z     4
_cell_measurement_reflns_used     25
_cell_measurement_theta_min     15.20
_cell_measurement_theta_max     17.32
_cell_measurement_temperature     100
_exptl_crystal_description     plate
_exptl_crystal_colour     colourless
_exptl_crystal_size_max     0.300
_exptl_crystal_size_mid     0.200
_exptl_crystal_size_min     0.120
_exptl_crystal_density_diffrn     1.619
_exptl_crystal_density_meas     ?
_exptl_crystal_density_method     'not measured'
_exptl_crystal_F_000     392.00
_exptl_absorpt_coefficient_mu     0.135
_exptl_absorpt_correction_type     none
_diffrn_ambient_temperature     100
_diffrn_radiation_type     'Mo K\a'
_diffrn_radiation_wavelength     0.71069
_diffrn_measurement_device_type     'Rigaku AFC-7R'
_diffrn_measurement_method     \w-2\q
_diffrn_reflns_number     2412
_diffrn_reflns_av_R_equivalents     0.0239
_diffrn_reflns_theta_max     27.48
_diffrn_reflns_theta_full     27.49
_diffrn_measured_fraction_theta_max     0.999
_diffrn_measured_fraction_theta_full     0.999
_diffrn_reflns_limit_h_min     -10
_diffrn_reflns_limit_h_max     10
_diffrn_reflns_limit_k_min     -4
_diffrn_reflns_limit_k_max     7
_diffrn_reflns_limit_l_min     -23
_diffrn_reflns_limit_l_max     13
_diffrn_standards_number     3
_diffrn_standards_interval_count     150
_diffrn_standards_decay_%     3.349
_refine_special_details
;
Refinement was performed using all reflections. The weighted <i>R</i>-factor
(<i>wR</i>) and goodness of fit (<i>S</i>) are based on <i>F</i>^2^.
<i>R</i>-factor (gt) are based on <i>F</i>. The threshold expression of
<i>F</i>^2^ > 2.0 \s(<i>F</i>^2^) is used only for calculating <i>R</i>-factor
(gt).
;
_reflns_number_total     1815
_reflns_number_gt     1496
_reflns_threshold_expression     F^2^>2\s(F^2^)
_refine_ls_structure_factor_coef     Fsqd
_refine_ls_R_factor_gt     0.0360
_refine_ls_wR_factor_ref     0.1063
_refine_ls_goodness_of_fit_ref     1.034
_refine_ls_number_reflns     1815
_refine_ls_number_parameters     128
_refine_ls_number_restraints     0
_refine_ls_hydrogen_treatment     constr
_refine_ls_weighting_scheme     calc
_refine_ls_weighting_details
            'w = 1/[\s^2^(Fo^2^)+(0.0562P)^2^+0.3686P] where P=(Fo^2^+2Fc^2^)/3'
_atom_sites_solution_hydrogens     geom
_atom_sites_solution_primary     direct
_atom_sites_solution_secondary     difmap
_refine_ls_shift/su_max     0.000
_refine_diff_density_max     0.370
_refine_diff_density_min     -0.220
_refine_ls_extinction_method     'SHELXL97 (Sheldrick, 2008)'
_refine_ls_extinction_coef     0.011(3)
loop_
    _atom_type_symbol
    _atom_type_description
    _atom_type_scat_dispersion_real
    _atom_type_scat_dispersion_imag
    _atom_type_scat_source
    'C' 'C' 0.0033 0.0016
;
International Tables for Crystallography
(1992, Vol. C, Tables 4.2.6.8 and 6.1.1.4)
;
    'H' 'H' 0.0000 0.0000
;
International Tables for Crystallography
(1992, Vol. C, Table 6.1.1.4)
;
    'F' 'F' 0.0171 0.0103
;
International Tables for Crystallography
(1992, Vol. C, Tables 4.2.6.8 and 6.1.1.4)
;
    'O' 'O' 0.0106 0.0060
;
International Tables for Crystallography
(1992, Vol. C, Tables 4.2.6.8 and 6.1.1.4)
;
_computing_data_collection
                  '<i>WinAFC Diffractometer Control Software</i> (Rigaku, 1999)'
_computing_cell_refinement
                  '<i>WinAFC Diffractometer Control Software</i> (Rigaku, 1999)'
_computing_data_reduction
                  '<i>WinAFC Diffractometer Control Software</i> (Rigaku, 1999)'
_computing_structure_solution     'SIR2008 (Burla <i>et al.</i>, 2007)'
_computing_structure_refinement     'SHELXL97 (Sheldrick, 2008)'
_computing_molecular_graphics     'CrystalStructure (Rigaku, 2010)'
_computing_publication_material     'CrystalStructure (Rigaku, 2010)'
loop_
    _atom_site_type_symbol
    _atom_site_label
    _atom_site_fract_x
    _atom_site_fract_y
    _atom_site_fract_z
    _atom_site_U_iso_or_equiv
    _atom_site_adp_type
    _atom_site_calc_flag
    _atom_site_refinement_flags
    _atom_site_occupancy
    _atom_site_symmetry_multiplicity
    _atom_site_disorder_assembly
    _atom_site_disorder_group
    F F1 0.24629(11) -0.31171(17) 0.68919(5) 0.0261(3) Uani d . 1.0 4 . .
    O O1 0.33585(12) 0.28450(17) 0.45542(5) 0.0178(3) Uani d . 1.0 4 . .
    O O2 0.05794(13) -0.32557(18) 0.41030(5) 0.0205(3) Uani d . 1.0 4 . .
    O O3 0.13190(13) 0.13025(19) 0.23839(5) 0.0226(3) Uani d . 1.0 4 . .
    C C1 0.26630(17) 0.2332(3) 0.38638(8) 0.0169(3) Uani d . 1.0 4 . .
    C C2 0.17422(16) 0.0346(3) 0.36799(7) 0.0155(3) Uani d . 1.0 4 . .
    C C3 0.14094(16) -0.1427(3) 0.42424(7) 0.0147(3) Uani d . 1.0 4 . .
    C C4 0.19425(16) -0.2340(3) 0.56069(7) 0.0163(3) Uani d . 1.0 4 . .
    C C5 0.26679(17) -0.1674(3) 0.62980(7) 0.0185(3) Uani d . 1.0 4 . .
    C C6 0.36078(17) 0.0417(3) 0.64257(8) 0.0191(3) Uani d . 1.0 4 . .
    C C7 0.38313(17) 0.1905(3) 0.58328(8) 0.0182(3) Uani d . 1.0 4 . .
    C C8 0.21614(16) -0.0827(3) 0.50018(7) 0.0142(3) Uani d . 1.0 4 . .
    C C9 0.30989(16) 0.1270(3) 0.51258(7) 0.0147(3) Uani d . 1.0 4 . .
    C C10 0.10652(17) -0.0034(3) 0.28948(7) 0.0187(3) Uani d . 1.0 4 . .
    H H1 0.2830 0.3442 0.3478 0.0203 Uiso calc R 1.0 4 . .
    H H2 0.1311 -0.3782 0.5541 0.0195 Uiso calc R 1.0 4 . .
    H H3 0.4087 0.0810 0.6914 0.0229 Uiso calc R 1.0 4 . .
    H H4 0.4472 0.3338 0.5904 0.0218 Uiso calc R 1.0 4 . .
    H H5 0.0388 -0.1414 0.2783 0.0224 Uiso calc R 1.0 4 . .
loop_
    _atom_site_aniso_label
    _atom_site_aniso_U_11
    _atom_site_aniso_U_22
    _atom_site_aniso_U_33
    _atom_site_aniso_U_12
    _atom_site_aniso_U_13
    _atom_site_aniso_U_23
    F1 0.0315(5) 0.0312(5) 0.0153(5) -0.0033(4) 0.0012(4) 0.0069(4)
    O1 0.0222(5) 0.0154(5) 0.0157(5) -0.0035(4) 0.0014(4) 0.0000(4)
    O2 0.0223(5) 0.0183(5) 0.0204(5) -0.0056(4) -0.0003(4) -0.0014(4)
    O3 0.0293(6) 0.0222(6) 0.0161(5) 0.0045(5) 0.0013(4) 0.0016(4)
    C1 0.0186(7) 0.0171(7) 0.0153(6) 0.0018(5) 0.0033(5) 0.0010(5)
    C2 0.0146(6) 0.0166(7) 0.0154(7) 0.0024(5) 0.0026(5) -0.0014(5)
    C3 0.0125(6) 0.0151(6) 0.0167(7) 0.0024(5) 0.0021(5) -0.0014(5)
    C4 0.0149(6) 0.0163(7) 0.0178(7) 0.0001(5) 0.0029(5) -0.0001(6)
    C5 0.0192(7) 0.0215(7) 0.0152(7) 0.0032(6) 0.0042(5) 0.0033(6)
    C6 0.0177(6) 0.0246(8) 0.0147(6) 0.0027(6) -0.0003(5) -0.0034(6)
    C7 0.0163(7) 0.0177(7) 0.0204(7) 0.0002(5) 0.0010(5) -0.0051(6)
    C8 0.0120(6) 0.0154(6) 0.0154(7) 0.0019(5) 0.0023(5) -0.0015(5)
    C9 0.0146(6) 0.0151(7) 0.0149(6) 0.0016(5) 0.0032(5) 0.0002(5)
    C10 0.0190(7) 0.0197(7) 0.0171(7) 0.0024(6) 0.0005(5) -0.0015(6)
_geom_special_details     .
loop_
    _geom_bond_atom_site_label_1
    _geom_bond_atom_site_label_2
    _geom_bond_site_symmetry_1
    _geom_bond_site_symmetry_2
    _geom_bond_distance
    _geom_bond_publ_flag
    F1 C5 . . 1.3606(17) no
    O1 C1 . . 1.3427(17) no
    O1 C9 . . 1.3835(17) no
    O2 C3 . . 1.2282(17) no
    O3 C10 . . 1.2155(17) no
    C1 C2 . . 1.352(2) no
    C2 C3 . . 1.4579(19) no
    C2 C10 . . 1.4796(18) no
    C3 C8 . . 1.4780(18) no
    C4 C5 . . 1.3723(18) no
    C4 C8 . . 1.4020(19) no
    C5 C6 . . 1.393(2) no
    C6 C7 . . 1.377(2) no
    C7 C9 . . 1.3946(19) no
    C8 C9 . . 1.394(2) no
    C1 H1 . . 0.950 no
    C4 H2 . . 0.950 no
    C6 H3 . . 0.950 no
    C7 H4 . . 0.950 no
    C10 H5 . . 0.950 no
loop_
    _geom_contact_atom_site_label_1
    _geom_contact_atom_site_label_2
    _geom_contact_distance
    _geom_contact_site_symmetry_1
    _geom_contact_site_symmetry_2
    _geom_contact_publ_flag
    O1 C3 2.8691(18) . . no
    O2 C1 3.576(2) . . no
    O2 C4 2.8658(17) . . no
    O2 C10 2.8760(18) . . no
    O3 C1 2.8344(19) . . no
    C1 C7 3.587(3) . . no
    C1 C8 2.760(2) . . no
    C2 C9 2.7704(19) . . no
    C4 C7 2.813(2) . . no
    C5 C9 2.721(2) . . no
    C6 C8 2.796(2) . . no
    F1 F1 3.5513(16) . 2_546 no
    F1 F1 3.5513(16) . 2_556 no
    F1 O2 3.5044(15) . 3_546 no
    F1 O3 3.4981(16) . 3_556 no
    F1 O3 3.5584(16) . 4_545 no
    F1 C6 3.315(2) . 2_546 no
    F1 C7 3.5947(19) . 1_545 no
    F1 C10 3.3360(18) . 3_556 no
    F1 C10 3.3800(18) . 4_545 no
    O1 O2 3.1431(15) . 1_565 no
    O1 C3 3.5781(19) . 1_565 no
    O1 C4 3.5315(19) . 1_565 no
    O1 C6 3.5869(19) . 3_656 no
    O1 C7 3.5649(19) . 3_656 no
    O2 F1 3.5044(15) . 3_546 no
    O2 O1 3.1431(15) . 1_545 no
    O2 C1 3.0162(19) . 1_545 no
    O2 C4 3.2351(19) . 3_546 no
    O2 C7 3.5572(19) . 3_556 no
    O2 C9 3.4951(19) . 3_556 no
    O3 F1 3.4981(16) . 3_556 no
    O3 F1 3.5584(16) . 4_444 no
    O3 O3 3.3650(17) . 2_545 no
    O3 O3 3.3650(17) . 2_555 no
    O3 C1 3.3077(19) . 2_545 no
    O3 C2 3.4099(18) . 2_555 no
    O3 C6 3.1985(18) . 4_454 no
    O3 C7 3.4120(19) . 4_454 no
    O3 C10 2.9773(19) . 2_555 no
    C1 O2 3.0162(19) . 1_565 no
    C1 O3 3.3077(19) . 2_555 no
    C1 C6 3.390(2) . 3_656 no
    C2 O3 3.4099(18) . 2_545 no
    C2 C4 3.453(2) . 3_556 no
    C2 C5 3.546(2) . 3_556 no
    C3 O1 3.5781(19) . 1_545 no
    C3 C4 3.403(2) . 3_556 no
    C3 C8 3.461(2) . 3_556 no
    C4 O1 3.5315(19) . 1_545 no
    C4 O2 3.2351(19) . 3_546 no
    C4 C2 3.453(2) . 3_556 no
    C4 C3 3.403(2) . 3_556 no
    C4 C7 3.557(3) . 1_545 no
    C5 C2 3.546(2) . 3_556 no
    C5 C10 3.517(2) . 3_556 no
    C6 F1 3.315(2) . 2_556 no
    C6 O1 3.5869(19) . 3_656 no
    C6 O3 3.1985(18) . 4_555 no
    C6 C1 3.390(2) . 3_656 no
    C7 F1 3.5947(19) . 1_565 no
    C7 O1 3.5649(19) . 3_656 no
    C7 O2 3.5572(19) . 3_556 no
    C7 O3 3.4120(19) . 4_555 no
    C7 C4 3.557(3) . 1_565 no
    C7 C9 3.562(2) . 3_656 no
    C8 C3 3.461(2) . 3_556 no
    C8 C8 3.518(2) . 3_556 no
    C9 O2 3.4951(19) . 3_556 no
    C9 C7 3.562(2) . 3_656 no
    C9 C9 3.374(2) . 3_656 no
    C10 F1 3.3360(18) . 3_556 no
    C10 F1 3.3800(18) . 4_444 no
    C10 O3 2.9773(19) . 2_545 no
    C10 C5 3.517(2) . 3_556 no
    F1 H2 2.5447 . . no
    F1 H3 2.5415 . . no
    O1 H4 2.5219 . . no
    O2 H2 2.6151 . . no
    O2 H5 2.5814 . . no
    O3 H1 2.5100 . . no
    C1 H5 3.2808 . . no
    C3 H1 3.2935 . . no
    C3 H2 2.6889 . . no
    C3 H5 2.6767 . . no
    C4 H3 3.2823 . . no
    C5 H4 3.2513 . . no
    C6 H2 3.2881 . . no
    C8 H4 3.2937 . . no
    C9 H1 3.1941 . . no
    C9 H2 3.2746 . . no
    C9 H3 3.2509 . . no
    C10 H1 2.5600 . . no
    H1 H5 3.4953 . . no
    H3 H4 2.3436 . . no
    F1 H3 2.6307 . 2_546 no
    F1 H4 3.1761 . 1_545 no
    F1 H5 3.4684 . 3_556 no
    F1 H5 2.6941 . 4_545 no
    O1 H2 3.1318 . 1_565 no
    O1 H4 2.8987 . 3_666 no
    O2 H1 2.8570 . 1_545 no
    O2 H2 2.3533 . 3_546 no
    O3 H1 2.3664 . 2_545 no
    O3 H3 2.4781 . 4_454 no
    O3 H4 2.9229 . 4_454 no
    O3 H5 2.9244 . 2_555 no
    C1 H2 3.4844 . 3_556 no
    C1 H3 3.4931 . 3_656 no
    C1 H4 3.3095 . 3_666 no
    C1 H5 3.5228 . 2_555 no
    C2 H2 3.4665 . 3_556 no
    C2 H3 3.5928 . 3_656 no
    C3 H1 3.4163 . 1_545 no
    C3 H2 3.4741 . 3_546 no
    C3 H4 3.4389 . 3_656 no
    C4 H4 3.1477 . 1_545 no
    C5 H4 3.2399 . 1_545 no
    C5 H5 3.4912 . 3_556 no
    C5 H5 3.4391 . 4_545 no
    C6 H1 3.5277 . 3_656 no
    C6 H5 3.5118 . 4_545 no
    C7 H2 3.1377 . 1_565 no
    C8 H4 3.5193 . 3_656 no
    C9 H2 3.2243 . 1_565 no
    C10 H1 2.8205 . 2_545 no
    C10 H3 3.2620 . 4_454 no
    H1 O2 2.8570 . 1_565 no
    H1 O3 2.3664 . 2_555 no
    H1 C3 3.4163 . 1_565 no
    H1 C6 3.5277 . 3_656 no
    H1 C10 2.8205 . 2_555 no
    H1 H3 3.5122 . 3_656 no
    H1 H4 2.9261 . 3_666 no
    H1 H5 2.7690 . 2_555 no
    H2 O1 3.1318 . 1_545 no
    H2 O2 2.3533 . 3_546 no
    H2 C1 3.4844 . 3_556 no
    H2 C2 3.4665 . 3_556 no
    H2 C3 3.4741 . 3_546 no
    H2 C7 3.1377 . 1_545 no
    H2 C9 3.2243 . 1_545 no
    H2 H2 3.0288 . 3_546 no
    H2 H4 2.9843 . 1_545 no
    H3 F1 2.6307 . 2_556 no
    H3 O3 2.4781 . 4_555 no
    H3 C1 3.4931 . 3_656 no
    H3 C2 3.5928 . 3_656 no
    H3 C10 3.2620 . 4_555 no
    H3 H1 3.5122 . 3_656 no
    H3 H5 3.0440 . 4_545 no
    H4 F1 3.1761 . 1_565 no
    H4 O1 2.8987 . 3_666 no
    H4 O3 2.9229 . 4_555 no
    H4 C1 3.3095 . 3_666 no
    H4 C3 3.4389 . 3_656 no
    H4 C4 3.1477 . 1_565 no
    H4 C5 3.2399 . 1_565 no
    H4 C8 3.5193 . 3_656 no
    H4 H1 2.9261 . 3_666 no
    H4 H2 2.9843 . 1_565 no
    H5 F1 3.4684 . 3_556 no
    H5 F1 2.6941 . 4_444 no
    H5 O3 2.9244 . 2_545 no
    H5 C1 3.5228 . 2_545 no
    H5 C5 3.4912 . 3_556 no
    H5 C5 3.4391 . 4_444 no
    H5 C6 3.5118 . 4_444 no
    H5 H1 2.7690 . 2_545 no
    H5 H3 3.0440 . 4_444 no
loop_
    _geom_angle_atom_site_label_1
    _geom_angle_atom_site_label_2
    _geom_angle_atom_site_label_3
    _geom_angle_site_symmetry_1
    _geom_angle_site_symmetry_2
    _geom_angle_site_symmetry_3
    _geom_angle
    _geom_angle_publ_flag
    C1 O1 C9 . . . 118.43(11) no
    O1 C1 C2 . . . 124.57(13) no
    C1 C2 C3 . . . 121.05(12) no
    C1 C2 C10 . . . 119.43(13) no
    C3 C2 C10 . . . 119.53(12) no
    O2 C3 C2 . . . 123.45(12) no
    O2 C3 C8 . . . 122.66(12) no
    C2 C3 C8 . . . 113.89(12) no
    C5 C4 C8 . . . 117.98(13) no
    F1 C5 C4 . . . 118.76(13) no
    F1 C5 C6 . . . 117.91(12) no
    C4 C5 C6 . . . 123.32(13) no
    C5 C6 C7 . . . 118.92(13) no
    C6 C7 C9 . . . 118.76(13) no
    C3 C8 C4 . . . 120.90(12) no
    C3 C8 C9 . . . 120.11(12) no
    C4 C8 C9 . . . 118.99(12) no
    O1 C9 C7 . . . 116.03(12) no
    O1 C9 C8 . . . 121.94(11) no
    C7 C9 C8 . . . 122.02(13) no
    O3 C10 C2 . . . 124.30(13) no
    O1 C1 H1 . . . 117.713 no
    C2 C1 H1 . . . 117.717 no
    C5 C4 H2 . . . 121.008 no
    C8 C4 H2 . . . 121.007 no
    C5 C6 H3 . . . 120.543 no
    C7 C6 H3 . . . 120.538 no
    C6 C7 H4 . . . 120.618 no
    C9 C7 H4 . . . 120.626 no
    O3 C10 H5 . . . 117.845 no
    C2 C10 H5 . . . 117.850 no
loop_
    _geom_torsion_atom_site_label_1
    _geom_torsion_atom_site_label_2
    _geom_torsion_atom_site_label_3
    _geom_torsion_atom_site_label_4
    _geom_torsion_site_symmetry_1
    _geom_torsion_site_symmetry_2
    _geom_torsion_site_symmetry_3
    _geom_torsion_site_symmetry_4
    _geom_torsion
    _geom_torsion_publ_flag
    C1 O1 C9 C7 . . . . -179.22(10) no
    C1 O1 C9 C8 . . . . 0.80(17) no
    C9 O1 C1 C2 . . . . -1.26(19) no
    C9 O1 C1 H1 . . . . 178.7 no
    O1 C1 C2 C3 . . . . 0.9(2) no
    O1 C1 C2 C10 . . . . -179.01(11) no
    H1 C1 C2 C3 . . . . -179.1 no
    H1 C1 C2 C10 . . . . 1.0 no
    C1 C2 C3 O2 . . . . 179.92(12) no
    C1 C2 C3 C8 . . . . 0.01(18) no
    C1 C2 C10 O3 . . . . 2.2(2) no
    C1 C2 C10 H5 . . . . -177.8 no
    C3 C2 C10 O3 . . . . -177.66(12) no
    C3 C2 C10 H5 . . . . 2.3 no
    C10 C2 C3 O2 . . . . -0.21(19) no
    C10 C2 C3 C8 . . . . 179.87(11) no
    O2 C3 C8 C4 . . . . -0.5(2) no
    O2 C3 C8 C9 . . . . 179.68(12) no
    C2 C3 C8 C4 . . . . 179.39(11) no
    C2 C3 C8 C9 . . . . -0.40(17) no
    C5 C4 C8 C3 . . . . -179.74(11) no
    C5 C4 C8 C9 . . . . 0.05(19) no
    C8 C4 C5 F1 . . . . 179.77(11) no
    C8 C4 C5 C6 . . . . -0.1(2) no
    H2 C4 C5 F1 . . . . -0.2 no
    H2 C4 C5 C6 . . . . 179.9 no
    H2 C4 C8 C3 . . . . 0.3 no
    H2 C4 C8 C9 . . . . -179.9 no
    F1 C5 C6 C7 . . . . -179.98(11) no
    F1 C5 C6 H3 . . . . 0.0 no
    C4 C5 C6 C7 . . . . -0.1(2) no
    C4 C5 C6 H3 . . . . 179.9 no
    C5 C6 C7 C9 . . . . 0.4(2) no
    C5 C6 C7 H4 . . . . -179.6 no
    H3 C6 C7 C9 . . . . -179.6 no
    H3 C6 C7 H4 . . . . 0.4 no
    C6 C7 C9 O1 . . . . 179.57(11) no
    C6 C7 C9 C8 . . . . -0.5(2) no
    H4 C7 C9 O1 . . . . -0.4 no
    H4 C7 C9 C8 . . . . 179.6 no
    C3 C8 C9 O1 . . . . 0.01(19) no
    C3 C8 C9 C7 . . . . -179.97(11) no
    C4 C8 C9 O1 . . . . -179.78(11) no
    C4 C8 C9 C7 . . . . 0.24(19) no
loop_
    _geom_hbond_atom_site_label_D
    _geom_hbond_atom_site_label_H
    _geom_hbond_atom_site_label_A
    _geom_hbond_site_symmetry_A
    _geom_hbond_distance_DH
    _geom_hbond_distance_HA
    _geom_hbond_distance_DA
    _geom_hbond_angle_DHA
    _geom_hbond_publ_flag
    C1 H1 O3 2_555 0.95 2.37 3.308(2) 171 yes
    C4 H2 O2 3_546 0.95 2.35 3.235(2) 154 yes
    C6 H3 O3 4_555 0.95 2.48 3.198(2) 133 yes
_iucr_refine_instructions_details
;
TITL 6-Fluoro-4-oxo-4H-chromene-3-carboaldehyde
CELL  0.71069 7.85300 5.60200 17.98660 90.000 95.086 90.000
ZERR  4 0.00190 0.00170 0.00490 0.000 0.020 0.000
LATT 1
SYMM .50-X, .50+Y, .50-Z
SFAC C H F O
UNIT 40 20 4 12
SHEL 99999.000000 0.000000
OMIT      0   1   1
L.S. 20
FMAP 2
PLAN -25
WPDB -2
HTAB
BOND $H
CONF
LIST 4
TEMP -173.0
ACTA
SIZE 0.300 0.200 0.120
WGHT    0.056200    0.368600
EXTI    0.010633
FVAR       1.34193
F1    3    0.246285   -0.311707    0.689195    11.00000    0.03154    0.03122 =
         0.01527    0.00693    0.00121   -0.00332
O1    4    0.335854    0.284500    0.455421    11.00000    0.02224    0.01542 =
         0.01574    0.00003    0.00145   -0.00351
O2    4    0.057945   -0.325575    0.410299    11.00000    0.02235    0.01834 =
         0.02035   -0.00139   -0.00030   -0.00562
O3    4    0.131904    0.130246    0.238386    11.00000    0.02929    0.02216 =
         0.01608    0.00157    0.00127    0.00446
C1    1    0.266299    0.233192    0.386385    11.00000    0.01860    0.01715 =
         0.01529    0.00099    0.00327    0.00179
AFIX  43
H1    2    0.282961    0.344195    0.347763    11.00000   -1.20000
AFIX   0
C2    1    0.174216    0.034629    0.367992    11.00000    0.01462    0.01662 =
         0.01538   -0.00140    0.00260    0.00237
C3    1    0.140937   -0.142665    0.424242    11.00000    0.01251    0.01512 =
         0.01668   -0.00142    0.00213    0.00243
C4    1    0.194252   -0.233965    0.560686    11.00000    0.01492    0.01629 =
         0.01781   -0.00012    0.00287    0.00013
AFIX  43
H2    2    0.131117   -0.378205    0.554045    11.00000   -1.20000
AFIX   0
C5    1    0.266792   -0.167391    0.629800    11.00000    0.01915    0.02154 =
         0.01518    0.00330    0.00415    0.00315
C6    1    0.360778    0.041703    0.642565    11.00000    0.01768    0.02456 =
         0.01468   -0.00342   -0.00034    0.00266
AFIX  43
H3    2    0.408692    0.081024    0.691382    11.00000   -1.20000
AFIX   0
C7    1    0.383132    0.190533    0.583279    11.00000    0.01628    0.01774 =
         0.02040   -0.00509    0.00102    0.00018
AFIX  43
H4    2    0.447242    0.333789    0.590407    11.00000   -1.20000
AFIX   0
C8    1    0.216140   -0.082671    0.500178    11.00000    0.01204    0.01536 =
         0.01542   -0.00147    0.00231    0.00189
C9    1    0.309893    0.127015    0.512580    11.00000    0.01461    0.01506 =
         0.01488    0.00022    0.00324    0.00156
C10   1    0.106515   -0.003443    0.289481    11.00000    0.01901    0.01968 =
         0.01708   -0.00147    0.00054    0.00239
AFIX  43
H5    2    0.038748   -0.141440    0.278264    11.00000   -1.20000
HKLF 4
REM  6-Fluoro-4-oxo-4H-chromene-3-carboaldehyde
REM R1 =  0.0360 for   1496 Fo > 4sig(Fo)  and  0.0474 for all   1815 data
REM    128 parameters refined using      0 restraints
END
WGHT      0.0561      0.3703
REM Highest difference peak  0.371,  deepest hole -0.224,  1-sigma level  0.054
Q1    1   0.1849 -0.1122  0.4629  11.00000  0.05    0.37
Q2    1   0.2401  0.0331  0.5045  11.00000  0.05    0.31
Q3    1   0.2750 -0.0005  0.5018  11.00000  0.05    0.30
Q4    1   0.1399  0.0358  0.3372  11.00000  0.05    0.28
Q5    1   0.2535  0.0938  0.3751  11.00000  0.05    0.27
Q6    1   0.3200  0.1785  0.5554  11.00000  0.05    0.27
Q7    1   0.2027 -0.1673  0.5983  11.00000  0.05    0.26
Q8    1   0.1358 -0.0397  0.3963  11.00000  0.05    0.26
Q9    1   0.2556 -0.2242  0.5960  11.00000  0.05    0.25
Q10   1   0.2774 -0.0323  0.6362  11.00000  0.05    0.23
Q11   1   0.1843  0.1607  0.3808  11.00000  0.05    0.23
Q12   1   0.1896 -0.1270  0.5339  11.00000  0.05    0.22
Q13   1   0.3350  0.1411  0.6174  11.00000  0.05    0.21
Q14   1   0.3990  0.0811  0.6001  11.00000  0.05    0.19
Q15   1   0.2861  0.2519  0.4210  11.00000  0.05    0.18
Q16   1   0.1655  0.2924  0.2563  11.00000  0.05    0.16
Q17   1   0.0562 -0.4760  0.4332  11.00000  0.05    0.14
Q18   1  -0.0115 -0.1773  0.2992  11.00000  0.05    0.13
Q19   1   0.0193 -0.3452  0.5018  11.00000  0.05    0.13
Q20   1   0.2922  0.5343  0.4391  11.00000  0.05    0.13
Q21   1  -0.0817 -0.1902  0.3985  11.00000  0.05    0.13
Q22   1   0.3919 -0.0287  0.5023  11.00000  0.05    0.12
Q23   1   0.3361  0.3333  0.3597  11.00000  0.05    0.12
Q24   1   0.3130  0.2080  0.4826  11.00000  0.05    0.12
Q25   1   0.4441  0.5424  0.4785  11.00000  0.05    0.12
;
