# Supplementary material for: 6-Fluoro-4-oxo-4H-chromene-3-carbalde­hyde
Source: Acta Crystallogr Sect E Struct Rep Online. 2014 Apr 18;70(Pt 5):o583. doi: 10.1107/S1600536814008502 (PMC4011281; doi:10.1107/S1600536814008502)
Supplement: Supplementary file 2 [file e-70-0o583-Isup2.hkl]

# 
# h,k,l, Fc-squared, Fo-squared, sigma(Fo-squared) and status flag 
# 
data_I
_shelx_title ' 6-Fluoro-4-oxo-4H-chromene-3-carboaldehyde' 
_shelx_refln_list_code          4 
_shelx_F_calc_maximum      151.85 
_exptl_crystal_F_000       392.00 
_reflns_d_resolution_high  0.7700 
 
loop_ 
 _symmetry_equiv_pos_as_xyz 
 'x, y, z' 
 '-x+1/2, y+1/2, -z+1/2' 
 '-x, -y, -z' 
 'x-1/2, -y-1/2, z-1/2' 
 
_cell_length_a     7.8530 
_cell_length_b     5.6020 
_cell_length_c    17.9866 
_cell_angle_alpha  90.000 
_cell_angle_beta   95.086 
_cell_angle_gamma  90.000 
 
_shelx_F_squared_multiplier     1.000 
 
loop_ 
 _refln_index_h 
 _refln_index_k 
 _refln_index_l 
 _refln_F_squared_calc 
 _refln_F_squared_meas 
 _refln_F_squared_sigma 
 _refln_observed_status 
   2   0   0    12864.66    12638.09     98.49 o 
   4   0   0      341.63      364.42      4.53 o 
   6   0   0        5.89        3.48      1.56 o 
   8   0   0       75.13       76.59      6.00 o 
  10   0   0       35.10       36.55      3.39 o 
   1   1   0      262.22      196.90     26.22 o 
   2   1   0     5979.18     5792.25    111.47 o 
   3   1   0      634.89      703.23      3.97 o 
   4   1   0      326.79      358.84      2.41 o 
   5   1   0        0.35        0.91      0.59 o 
   6   1   0      230.92      236.64      3.37 o 
   7   1   0       22.18       24.71      1.39 o 
   8   1   0        0.02        1.41      1.14 o 
   9   1   0        5.91        5.91      1.81 o 
  10   1   0        0.00        0.95      1.41 o 
   0   2   0     3414.86     3195.35     15.44 o 
   1   2   0      737.67      735.43      9.16 o 
   2   2   0     1006.02      934.28     15.51 o 
   3   2   0      487.63      550.49      7.18 o 
   4   2   0      578.41      621.03      3.77 o 
   5   2   0        0.35        0.61      1.83 o 
   6   2   0       71.16       75.86      3.46 o 
   7   2   0        6.08        7.11      0.95 o 
   8   2   0        1.03        0.05      1.51 o 
   9   2   0        0.01       -1.14      1.59 o 
   1   3   0      113.45      123.09      1.76 o 
   2   3   0      258.72      249.48      2.58 o 
   3   3   0      104.84       95.13      1.86 o 
   4   3   0       61.07       55.94      1.84 o 
   5   3   0        0.14       -0.76      1.03 o 
   6   3   0        0.28        0.76      1.19 o 
   7   3   0      392.32      365.95      5.01 o 
   8   3   0        8.45       10.72      1.24 o 
   9   3   0       26.68       27.03      4.09 o 
   0   4   0        2.41        4.95      0.76 o 
   1   4   0        6.80        8.47      0.86 o 
   2   4   0       26.29       28.30      1.40 o 
   3   4   0        1.36        1.45      0.83 o 
   4   4   0        2.46        2.23      0.91 o 
   5   4   0      548.39      536.57      6.35 o 
   6   4   0        0.77        1.28      1.18 o 
   7   4   0      122.70      110.89      3.17 o 
   8   4   0        1.25        1.88      1.75 o 
   1   5   0       11.59       13.31      0.94 o 
   2   5   0        5.27        5.18      1.15 o 
   3   5   0       41.11       36.22      1.85 o 
   4   5   0       79.56       76.62      3.85 o 
   5   5   0       20.01       19.07      3.80 o 
   6   5   0        0.49       -1.62      1.62 o 
   7   5   0       10.43       14.21      1.52 o 
   0   6   0      147.99      150.42      4.83 o 
   1   6   0        6.31       10.30      1.01 o 
   2   6   0       48.36       46.04      2.24 o 
   3   6   0        0.27        1.87      1.25 o 
   4   6   0       60.28       55.13      6.62 o 
   5   6   0       15.15       16.48      2.44 o 
   1   7   0       13.37       12.65      1.48 o 
   2   7   0        4.85        5.97      1.34 o 
  -9   0   1        1.79        1.68      2.43 o 
  -7   0   1      371.04      369.58      6.38 o 
  -5   0   1      519.32      549.91      6.24 o 
  -3   0   1      892.48      918.30     11.32 o 
  -1   0   1        0.48       -0.36      0.44 o 
   1   0   1      217.01      210.77      2.55 o 
   3   0   1     4758.71     4756.14     67.67 o 
   5   0   1      363.61      376.78      9.72 o 
   7   0   1        2.52        1.83      1.98 o 
   9   0   1       40.07       44.19      3.50 o 
 -10   1   1        1.07        1.16      2.17 o 
  -9   1   1        4.30        0.01      2.14 o 
  -8   1   1        0.32       -0.72      1.85 o 
  -7   1   1       90.97       92.93      3.69 o 
  -6   1   1      557.81      592.91      7.32 o 
  -5   1   1      970.67     1009.22     17.49 o 
  -4   1   1       28.04       31.81      1.08 o 
  -3   1   1      120.90      123.34      1.45 o 
  -2   1   1    10099.33    10085.22    232.94 o 
  -1   1   1        9.16        5.27      0.54 o 
   1   1   1       34.37       37.73      1.14 o 
   2   1   1      659.68      603.14      9.46 o 
   3   1   1      407.91      437.97      3.67 o 
   4   1   1      462.71      505.84      3.70 o 
   5   1   1      242.39      249.71      2.55 o 
   6   1   1       66.29       68.21      2.90 o 
   7   1   1       44.03       44.14      2.89 o 
   8   1   1       11.50       13.66      1.46 o 
   9   1   1        6.68        6.92      1.85 o 
  10   1   1       58.48       63.80      3.81 o 
  -9   2   1       74.70       74.42      4.37 o 
  -8   2   1        0.17        0.66      1.48 o 
  -7   2   1       70.54       73.85      3.48 o 
  -6   2   1       54.11       50.28      2.68 o 
  -5   2   1        0.01       -1.53      1.53 o 
  -4   2   1      150.87      193.74      2.17 o 
  -3   2   1      129.49      136.26      3.01 o 
  -2   2   1       23.56       33.20      1.67 o 
  -1   2   1      207.00      229.64      2.94 o 
   0   2   1       24.63       35.30      1.64 o 
   1   2   1      665.27      696.50      6.57 o 
   2   2   1      609.59      624.93      4.44 o 
   3   2   1      959.15     1057.97     15.17 o 
   4   2   1      624.36      659.31      6.37 o 
   5   2   1       76.14       75.84      2.88 o 
   6   2   1       22.58       25.08      2.24 o 
   7   2   1       30.37       33.76      2.38 o 
   8   2   1       64.60       59.13      3.58 o 
   9   2   1        0.05       -0.01      1.98 o 
  -9   3   1       64.45       57.22      4.27 o 
  -8   3   1       50.09       39.34      3.27 o 
  -7   3   1      174.00      154.37      4.72 o 
  -6   3   1       14.55       18.79      1.48 o 
  -5   3   1        1.25        0.56      1.47 o 
  -4   3   1       82.06       84.28      2.93 o 
  -3   3   1      114.21      112.39      1.75 o 
  -2   3   1      129.09      142.81      1.83 o 
  -1   3   1        6.19       10.00      0.52 o 
   0   3   1      106.16       88.41      1.45 o 
   1   3   1      435.37      460.13      4.34 o 
   2   3   1      118.34      158.72      1.94 o 
   3   3   1      157.79      162.06      2.07 o 
   4   3   1       84.47       74.23      2.92 o 
   5   3   1        0.91        3.95      1.25 o 
   6   3   1       21.73       20.85      1.69 o 
   7   3   1       16.79       14.22      1.62 o 
   8   3   1       45.87       36.59      3.29 o 
   9   3   1       32.78       24.94      2.50 o 
  -8   4   1        4.10        1.26      2.71 o 
  -7   4   1       15.54       11.12      1.73 o 
  -6   4   1       73.54       67.18      3.32 o 
  -5   4   1        0.00       -0.11      1.80 o 
  -4   4   1        0.92        1.34      1.01 o 
  -3   4   1       67.89       67.88      2.86 o 
  -2   4   1      287.77      274.39      4.95 o 
  -1   4   1       25.90       25.72      1.11 o 
   0   4   1       10.56       11.07      0.89 o 
   1   4   1       21.53       19.13      1.75 o 
   2   4   1       21.25       20.20      1.85 o 
   3   4   1       64.67       57.41      2.57 o 
   4   4   1        6.53        6.50      1.23 o 
   5   4   1      242.42      209.01      5.12 o 
   6   4   1      134.73      124.29      4.42 o 
   7   4   1       81.57       70.57      3.58 o 
   8   4   1        1.16        2.24      2.77 o 
  -7   5   1       19.08       17.70      2.22 o 
  -6   5   1        0.07       -1.47      1.98 o 
  -5   5   1        5.19        3.59      1.41 o 
  -4   5   1        6.33        6.09      1.30 o 
  -3   5   1        8.47        8.99      1.28 o 
  -2   5   1        0.46        1.39      1.57 o 
  -1   5   1      179.78      191.64      4.66 o 
   0   5   1       84.48       79.55      3.13 o 
   1   5   1       37.18       36.29      2.47 o 
   2   5   1       57.91       52.09      2.97 o 
   3   5   1       74.57       67.33      3.27 o 
   4   5   1       53.32       50.34      3.14 o 
   5   5   1       29.94       22.59      1.70 o 
   6   5   1       64.32       63.22      3.59 o 
   7   5   1        5.73       12.84      2.01 o 
  -5   6   1        1.02        0.79      2.53 o 
  -4   6   1        3.58        6.69      1.43 o 
  -3   6   1       65.93       66.11      3.64 o 
  -2   6   1       57.03       58.82      3.28 o 
  -1   6   1       36.36       40.54      2.87 o 
   0   6   1       40.30       46.39      2.88 o 
   1   6   1        3.03        5.16      1.33 o 
   2   6   1       41.55       51.46      3.15 o 
   3   6   1      272.28      281.57      6.69 o 
   4   6   1      192.20      196.72      6.04 o 
   5   6   1      166.86      180.80      5.93 o 
  -2   7   1       37.33       39.05      3.69 o 
  -1   7   1        0.13       -1.31      2.70 o 
   0   7   1        7.49        2.87      2.78 o 
   1   7   1        2.04        1.11      2.63 o 
   2   7   1       37.01       30.06      2.61 o 
 -10   0   2        2.79        4.03      1.44 o 
  -8   0   2      670.65      689.64      9.35 o 
  -6   0   2      947.80     1019.06     13.25 o 
  -4   0   2      301.44      264.71      3.28 o 
  -2   0   2     7515.02     7517.61    123.41 o 
   2   0   2     1496.06     1485.03     35.20 o 
   4   0   2      499.44      510.97     13.77 o 
   6   0   2       69.75       61.00      2.86 o 
   8   0   2      194.57      204.57      5.50 o 
  10   0   2       50.35       51.40      3.75 o 
 -10   1   2        0.21       -0.34      2.23 o 
  -9   1   2        5.74        3.25      1.67 o 
  -8   1   2        0.85        1.37      1.73 o 
  -7   1   2       26.04       25.59      2.44 o 
  -6   1   2       43.00       52.85      2.65 o 
  -5   1   2      286.92      316.99      3.51 o 
  -4   1   2     4443.31     4624.00     48.01 o 
  -3   1   2      262.76      264.08      3.92 o 
  -2   1   2    23058.86    22771.29    331.66 o 
  -1   1   2      650.98      603.92      7.79 o 
   0   1   2      765.13      685.46      7.73 o 
   1   1   2      651.23      641.90      8.02 o 
   2   1   2       38.23       32.57      0.79 o 
   3   1   2       17.49       22.19      0.81 o 
   4   1   2      191.42      184.33      2.80 o 
   5   1   2       95.99       96.51      1.70 o 
   6   1   2       16.24       18.59      1.38 o 
   7   1   2        1.12        2.78      1.87 o 
   8   1   2       24.03       25.42      1.77 o 
   9   1   2        7.99        8.46      1.78 o 
  -9   2   2      247.33      277.85      7.07 o 
  -8   2   2        2.23        2.74      2.00 o 
  -7   2   2       36.19       34.93      2.68 o 
  -6   2   2      126.73      127.62      3.84 o 
  -5   2   2       29.86       33.35      2.16 o 
  -4   2   2     3148.07     3211.78     19.88 o 
  -3   2   2       39.55       32.54      1.33 o 
  -2   2   2     1052.63     1047.78     41.39 o 
  -1   2   2      249.01      241.52      9.29 o 
   0   2   2     1358.43      888.57    162.79 o 
   1   2   2     2756.38     2868.02     57.60 o 
   2   2   2      228.66      266.74      2.86 o 
   3   2   2       73.89       93.10      1.46 o 
   4   2   2       10.47       13.18      0.70 o 
   5   2   2      117.29      108.06      3.37 o 
   6   2   2       65.56       67.80      3.08 o 
   7   2   2       89.18       90.34      3.66 o 
   8   2   2       31.49       33.89      3.21 o 
   9   2   2        8.83        8.95      1.63 o 
  -9   3   2       53.85       52.12      4.21 o 
  -8   3   2        0.60        4.14      1.45 o 
  -7   3   2       52.46       52.95      3.14 o 
  -6   3   2        1.92        0.75      1.63 o 
  -5   3   2       10.37        9.65      1.12 o 
  -4   3   2        0.22        0.89      1.29 o 
  -3   3   2      140.44      135.62      1.91 o 
  -2   3   2      331.02      313.55      2.65 o 
  -1   3   2       39.51       49.40      1.23 o 
   0   3   2      844.43      829.81     34.38 o 
   1   3   2      380.21      412.08     11.55 o 
   2   3   2      488.18      529.06     14.46 o 
   3   3   2      252.47      262.77      3.23 o 
   4   3   2       30.74       30.57      2.15 o 
   5   3   2        3.63        2.75      1.16 o 
   6   3   2        7.07        6.34      1.40 o 
   7   3   2       17.49       19.25      1.59 o 
   8   3   2       95.49       92.82      4.48 o 
   9   3   2       77.60       72.76      4.31 o 
  -8   4   2        1.16        2.38      2.42 o 
  -7   4   2       19.21       15.63      1.75 o 
  -6   4   2      158.92      139.91      4.49 o 
  -5   4   2        3.19        3.90      1.19 o 
  -4   4   2       71.32       71.22      3.03 o 
  -3   4   2      248.31      261.46      5.04 o 
  -2   4   2       18.10       20.49      1.79 o 
  -1   4   2        0.00        0.57      1.09 o 
   0   4   2        0.01        0.20      0.74 o 
   1   4   2      190.06      193.38      4.12 o 
   2   4   2       25.74       26.87      1.91 o 
   3   4   2        0.67       -0.36      1.39 o 
   4   4   2        8.21        9.86      1.34 o 
   5   4   2      112.01       86.83      3.52 o 
   6   4   2       20.16       18.27      1.72 o 
   7   4   2        4.09        4.53      1.69 o 
   8   4   2       24.46       27.47      2.38 o 
  -7   5   2       61.93       54.85      3.82 o 
  -6   5   2        3.00       -0.01      2.13 o 
  -5   5   2        9.85       13.13      1.53 o 
  -4   5   2        1.01       -1.45      1.69 o 
  -3   5   2        2.23       -0.12      1.82 o 
  -2   5   2       60.60       58.16      2.99 o 
  -1   5   2        0.62        0.53      1.07 o 
   0   5   2      250.77      268.66      5.47 o 
   1   5   2        5.39        9.89      1.29 o 
   2   5   2       93.95      109.96      3.77 o 
   3   5   2      267.85      235.87      5.50 o 
   4   5   2       62.23       57.97      3.17 o 
   5   5   2      105.71       87.53      4.02 o 
   6   5   2      145.29      137.41      5.06 o 
   7   5   2        0.05       -0.33      2.84 o 
  -5   6   2        1.35        1.11      2.68 o 
  -4   6   2        3.63        2.17      1.50 o 
  -3   6   2        9.75       10.18      1.62 o 
  -2   6   2       14.07       13.37      1.66 o 
  -1   6   2       21.82       25.15      2.40 o 
   0   6   2      119.79      124.62      4.58 o 
   1   6   2      346.72      342.83      7.08 o 
   2   6   2      604.75      615.67      9.49 o 
   3   6   2      539.71      517.71      9.01 o 
   4   6   2       28.53       34.59      3.13 o 
   5   6   2        0.70       -0.51      2.64 o 
  -2   7   2        3.43        0.66      2.64 o 
  -1   7   2       98.54      118.38      5.08 o 
   0   7   2       23.34       26.52      2.35 o 
   1   7   2       18.55       15.52      2.15 o 
   2   7   2       96.83      103.92      5.05 o 
  -9   0   3       79.37       76.93      4.14 o 
  -7   0   3      349.62      371.69      6.44 o 
  -5   0   3      373.35      358.21      3.62 o 
  -3   0   3      525.91      495.55     12.01 o 
  -1   0   3       44.66       44.34      1.13 o 
   1   0   3       89.68       83.47      1.52 o 
   3   0   3      212.81      211.40      3.80 o 
   5   0   3      321.46      332.99      7.03 o 
   7   0   3       84.01       84.97      3.48 o 
   9   0   3      277.52      291.81      6.97 o 
 -10   1   3       20.77       19.51      2.08 o 
  -9   1   3       61.58       65.80      3.74 o 
  -8   1   3      101.15       98.79      3.87 o 
  -7   1   3       13.80       14.12      1.62 o 
  -6   1   3       27.19       25.59      2.20 o 
  -5   1   3       42.49       47.81      1.28 o 
  -4   1   3     2245.04     2345.26     13.59 o 
  -3   1   3        5.06        4.61      0.45 o 
  -2   1   3      260.52      273.11      3.73 o 
  -1   1   3        5.40        4.24      0.34 o 
   0   1   3      110.18       93.67      1.70 o 
   1   1   3     3589.82     3592.42     46.16 o 
   2   1   3      287.54      264.99      4.10 o 
   3   1   3      571.25      565.38      8.65 o 
   4   1   3        2.68        2.43      0.46 o 
   5   1   3       17.68       20.40      1.05 o 
   6   1   3       42.18       40.09      2.59 o 
   7   1   3        0.16       -1.09      1.94 o 
   8   1   3        3.11        4.79      1.24 o 
   9   1   3        2.41        3.59      1.40 o 
  -9   2   3       25.91       25.13      2.29 o 
  -8   2   3       10.84       10.08      1.64 o 
  -7   2   3        0.06        0.89      1.63 o 
  -6   2   3     1203.50     1187.31     15.33 o 
  -5   2   3       61.52       65.44      2.66 o 
  -4   2   3     3137.64     3328.06     47.14 o 
  -3   2   3        5.72        8.38      0.52 o 
  -2   2   3        0.16        0.64      0.57 o 
  -1   2   3      357.42      345.70      2.60 o 
   0   2   3      188.56      187.61      1.68 o 
   1   2   3      189.15      151.66      3.41 o 
   2   2   3       94.90      111.59      1.47 o 
   3   2   3       77.39       81.23      2.56 o 
   4   2   3      536.21      531.47      3.69 o 
   5   2   3       57.10       55.31      2.67 o 
   6   2   3        1.39        2.83      1.21 o 
   7   2   3      108.22      108.39      3.89 o 
   8   2   3      381.41      354.02      7.38 o 
   9   2   3       93.24       94.20      4.67 o 
  -9   3   3       64.72       66.08      4.29 o 
  -8   3   3       15.50        9.15      1.96 o 
  -7   3   3        4.46        2.50      1.98 o 
  -6   3   3      173.21      183.12      4.79 o 
  -5   3   3      121.83      122.43      3.79 o 
  -4   3   3       19.05       14.92      1.20 o 
  -3   3   3       14.98       17.02      0.96 o 
  -2   3   3      164.30      183.53      2.08 o 
  -1   3   3      351.77      354.72     35.44 o 
   0   3   3     1022.29      821.90     90.85 o 
   1   3   3      210.22      224.76      7.36 o 
   2   3   3       92.43       86.60      3.38 o 
   3   3   3        0.23        0.32      0.75 o 
   4   3   3      179.39      203.68      4.37 o 
   5   3   3       10.70        9.64      1.33 o 
   6   3   3      122.35      107.02      3.85 o 
   7   3   3        7.76        9.19      1.39 o 
   8   3   3       15.55       13.55      1.80 o 
   9   3   3        0.49       -1.87      2.92 o 
  -8   4   3        6.67        7.72      1.93 o 
  -7   4   3        4.57        5.01      1.58 o 
  -6   4   3       54.61       50.62      3.26 o 
  -5   4   3       24.60       20.09      1.56 o 
  -4   4   3      145.97      152.15      4.11 o 
  -3   4   3      164.41      179.07      4.26 o 
  -2   4   3        2.94        1.77      1.31 o 
  -1   4   3      179.03      198.41      4.21 o 
   0   4   3       30.06       44.18      2.19 o 
   1   4   3        5.37        4.49      1.01 o 
   2   4   3        1.91        1.82      1.57 o 
   3   4   3       21.61       13.39      1.31 o 
   4   4   3      710.40      705.31      8.75 o 
   5   4   3       24.82       21.54      1.66 o 
   6   4   3      278.27      271.81      6.32 o 
   7   4   3        6.95        6.91      1.82 o 
   8   4   3        7.09        9.26      1.97 o 
  -7   5   3        2.56        4.32      1.91 o 
  -6   5   3       11.46        9.64      1.69 o 
  -5   5   3       10.04       11.39      1.51 o 
  -4   5   3      145.01      129.91      4.35 o 
  -3   5   3        0.06       -0.12      1.60 o 
  -2   5   3        4.11        5.95      1.21 o 
  -1   5   3       72.51       73.64      3.13 o 
   0   5   3      233.68      252.74      5.37 o 
   1   5   3     1139.90     1081.54     15.38 o 
   2   5   3      117.41      118.11      3.88 o 
   3   5   3      398.55      352.01      6.72 o 
   4   5   3        0.03       -1.75      1.81 o 
   5   5   3        1.43        3.29      1.32 o 
   6   5   3      182.97      169.92      5.67 o 
   7   5   3       10.56       10.73      2.24 o 
  -5   6   3        9.57       13.13      2.07 o 
  -4   6   3        2.52        3.30      2.39 o 
  -3   6   3        1.59        0.83      2.14 o 
  -2   6   3        0.00        0.96      1.73 o 
  -1   6   3        3.66        4.82      1.43 o 
   0   6   3      123.60      127.46      4.48 o 
   1   6   3       31.67       43.90      3.19 o 
   2   6   3      120.32      132.03      4.82 o 
   3   6   3       39.92       46.93      3.26 o 
   4   6   3       43.06       40.40      3.73 o 
   5   6   3        1.75        0.50      2.72 o 
  -2   7   3       26.34       27.67      2.38 o 
  -1   7   3       10.06       11.74      2.11 o 
   0   7   3        0.02        3.74      2.53 o 
   1   7   3        1.74        3.77      2.56 o 
   2   7   3       17.32       16.05      2.34 o 
 -10   0   4       50.02       52.22      3.50 o 
  -8   0   4       47.27       51.43      2.95 o 
  -6   0   4      185.66      198.77      4.47 o 
  -4   0   4     1712.15     1716.50     25.81 o 
  -2   0   4       25.72       16.97      0.79 o 
   0   0   4      386.92      360.64      5.81 o 
   2   0   4       10.62        9.62      1.21 o 
   4   0   4      121.26      140.92      5.28 o 
   6   0   4       38.54       34.18      2.46 o 
   8   0   4       13.06       13.95      1.60 o 
 -10   1   4      130.77      132.72      5.14 o 
  -9   1   4       38.51       37.57      3.26 o 
  -8   1   4       64.73       61.56      3.30 o 
  -7   1   4        4.60        9.19      1.40 o 
  -6   1   4       69.50       57.28      2.72 o 
  -5   1   4        1.99        3.36      0.54 o 
  -4   1   4       91.15      116.68      2.03 o 
  -3   1   4       93.76       86.45      1.29 o 
  -2   1   4      109.41      103.43      1.74 o 
  -1   1   4     1924.24     1910.69     17.40 o 
   0   1   4      599.57      575.46     11.17 o 
   1   1   4      126.14      112.27      1.41 o 
   2   1   4      458.04      467.65      6.42 o 
   3   1   4       50.39       50.64      1.10 o 
   4   1   4     1129.36     1091.00      7.93 o 
   5   1   4      557.22      564.77      5.25 o 
   6   1   4     1063.99     1060.18     14.42 o 
   7   1   4        2.97        0.23      2.09 o 
   8   1   4      149.98      156.60      5.09 o 
   9   1   4      282.82      292.77      7.15 o 
  -9   2   4        3.01        1.52      2.73 o 
  -8   2   4       12.08       10.07      1.64 o 
  -7   2   4      119.58      122.07      4.14 o 
  -6   2   4     1148.22     1164.81     15.21 o 
  -5   2   4       40.33       39.47      2.37 o 
  -4   2   4     1765.98     1788.31     15.00 o 
  -3   2   4       44.01       41.01      1.07 o 
  -2   2   4       75.54       78.92      1.27 o 
  -1   2   4      587.90      595.22      4.27 o 
   0   2   4      176.81      159.28      1.60 o 
   1   2   4       47.05       60.38      1.23 o 
   2   2   4      144.33      142.58      3.47 o 
   3   2   4       10.89       10.52      0.54 o 
   4   2   4       24.12       20.97      1.01 o 
   5   2   4       94.48       91.80      3.21 o 
   6   2   4      126.10      119.40      4.10 o 
   7   2   4       19.64       20.70      1.57 o 
   8   2   4       86.36       78.02      4.05 o 
   9   2   4        8.22       10.72      1.72 o 
  -9   3   4        5.92        3.13      3.03 o 
  -8   3   4      355.64      309.97      7.23 o 
  -7   3   4        0.09        0.50      1.62 o 
  -6   3   4      974.83      972.10     10.56 o 
  -5   3   4      214.01      223.67      4.81 o 
  -4   3   4      116.59      128.96      3.64 o 
  -3   3   4      184.93      198.49      2.40 o 
  -2   3   4      212.44      236.72      2.82 o 
  -1   3   4     1168.24     1067.74    118.93 o 
   0   3   4       80.91      100.79      3.68 o 
   1   3   4       48.02       51.40      3.17 o 
   2   3   4       70.20       80.80      3.94 o 
   3   3   4       19.43       21.20      1.07 o 
   4   3   4       42.10       36.77      2.36 o 
   5   3   4      107.58      110.31      3.76 o 
   6   3   4       43.19       40.27      2.63 o 
   7   3   4       38.64       33.92      2.89 o 
   8   3   4        2.25        2.85      2.57 o 
  -8   4   4       13.61        7.68      2.14 o 
  -7   4   4        2.75        2.87      1.57 o 
  -6   4   4       71.20       60.43      3.39 o 
  -5   4   4        6.63        5.83      1.28 o 
  -4   4   4       92.81      102.85      3.54 o 
  -3   4   4      471.81      505.65      6.97 o 
  -2   4   4     1541.23     1622.47     16.87 o 
  -1   4   4      837.48      830.72      8.44 o 
   0   4   4      328.89      349.92      5.47 o 
   1   4   4       14.70       16.57      1.28 o 
   2   4   4      171.93      204.13      4.46 o 
   3   4   4        5.10        4.10      1.03 o 
   4   4   4      111.01      130.01      3.99 o 
   5   4   4       23.10       26.82      2.28 o 
   6   4   4       11.88       11.62      1.67 o 
   7   4   4        0.58       -2.20      2.20 o 
   8   4   4        0.67        1.48      2.78 o 
  -7   5   4       12.29        8.69      2.07 o 
  -6   5   4       23.01       23.16      1.92 o 
  -5   5   4       10.65       12.05      1.54 o 
  -4   5   4       26.16       21.21      1.66 o 
  -3   5   4       11.56       10.67      1.46 o 
  -2   5   4      248.71      241.01      5.34 o 
  -1   5   4      778.77      820.55      9.57 o 
   0   5   4      611.39      616.55      8.27 o 
   1   5   4      233.14      257.72      5.60 o 
   2   5   4        0.31       -1.44      1.72 o 
   3   5   4       44.40       34.55      2.68 o 
   4   5   4        0.43        0.12      1.72 o 
   5   5   4        0.16       -2.09      2.09 o 
   6   5   4        4.63        5.57      1.74 o 
   7   5   4        5.66        6.94      1.89 o 
  -5   6   4      102.83      111.01      4.92 o 
  -4   6   4        0.43        0.76      2.30 o 
  -3   6   4       81.33       80.94      3.98 o 
  -2   6   4       23.50       23.36      1.89 o 
  -1   6   4      191.09      197.28      5.50 o 
   0   6   4       88.21       81.66      3.84 o 
   1   6   4      708.98      684.93      9.98 o 
   2   6   4      129.83      117.60      4.74 o 
   3   6   4       15.45       12.11      1.67 o 
   4   6   4       29.93       28.00      2.46 o 
   5   6   4       84.32       96.06      4.85 o 
  -2   7   4       26.01       34.25      2.57 o 
  -1   7   4       81.29       81.24      4.77 o 
   0   7   4      139.18      149.09      5.64 o 
   1   7   4       52.14       51.37      3.88 o 
   2   7   4        0.53        2.88      2.68 o 
  -9   0   5       27.25       30.08      2.16 o 
  -7   0   5        8.49        8.31      1.44 o 
  -5   0   5       50.63       44.59      1.84 o 
  -3   0   5      417.70      399.15      4.03 o 
  -1   0   5     2992.89     2931.92     84.75 o 
   1   0   5      547.10      487.06      5.28 o 
   3   0   5      587.68      587.91      5.57 o 
   5   0   5      250.66      250.32     10.34 o 
   7   0   5      274.49      285.68      6.03 o 
   9   0   5     1609.43     1642.58     23.19 o 
 -10   1   5       37.37       38.80      3.23 o 
  -9   1   5       19.36       15.57      1.96 o 
  -8   1   5       58.99       57.71      3.27 o 
  -7   1   5      113.06      110.41      3.90 o 
  -6   1   5        7.15        7.57      1.27 o 
  -5   1   5       38.33       37.89      1.20 o 
  -4   1   5        1.81        2.34      0.97 o 
  -3   1   5      468.32      462.71      3.67 o 
  -2   1   5       65.95       75.48      1.76 o 
  -1   1   5      546.13      545.22      5.23 o 
   0   1   5       44.10       39.28      0.95 o 
   1   1   5      354.26      374.52      3.12 o 
   2   1   5      451.37      409.22      3.57 o 
   3   1   5      902.07      894.59      6.33 o 
   4   1   5       45.31       54.54      1.33 o 
   5   1   5      114.11      123.91      3.45 o 
   6   1   5      188.96      194.03      4.67 o 
   7   1   5      766.42      772.59      9.63 o 
   8   1   5      105.40      106.25      4.41 o 
   9   1   5      318.85      340.36      7.79 o 
  -9   2   5        0.17       -2.78      2.89 o 
  -8   2   5       73.25       69.71      3.70 o 
  -7   2   5       45.67       45.96      2.75 o 
  -6   2   5      643.33      654.08      8.22 o 
  -5   2   5       45.93       45.14      2.47 o 
  -4   2   5        6.82        5.87      0.73 o 
  -3   2   5       15.86       15.53      0.86 o 
  -2   2   5       11.11        8.82      0.55 o 
  -1   2   5      425.84      422.48      5.41 o 
   0   2   5        5.29       10.72      0.48 o 
   1   2   5       41.74       37.11      1.14 o 
   2   2   5      576.14      612.54      4.82 o 
   3   2   5       39.74       38.57      1.13 o 
   4   2   5       21.69       21.78      1.09 o 
   5   2   5       12.40       14.50      1.36 o 
   6   2   5      194.32      204.83      4.92 o 
   7   2   5       70.71       73.39      3.45 o 
   8   2   5        6.52        4.78      1.81 o 
   9   2   5       12.50       14.49      1.85 o 
  -9   3   5        2.50        2.48      2.64 o 
  -8   3   5     1114.06     1024.57     12.67 o 
  -7   3   5       11.47       13.71      1.68 o 
  -6   3   5      691.21      690.35      9.03 o 
  -5   3   5        0.24        0.86      1.53 o 
  -4   3   5      288.76      284.52      5.11 o 
  -3   3   5       21.89       25.79      1.10 o 
  -2   3   5       16.00       16.56      1.31 o 
  -1   3   5       24.40       28.32      1.01 o 
   0   3   5      509.06      536.21      6.76 o 
   1   3   5        8.48        8.57      0.55 o 
   2   3   5     2556.71     2621.96    151.58 o 
   3   3   5       41.24       41.83      1.59 o 
   4   3   5      139.79      132.60      3.77 o 
   5   3   5       51.18       51.27      2.79 o 
   6   3   5        8.00        7.08      1.41 o 
   7   3   5       78.57       78.37      3.74 o 
   8   3   5       84.49       93.09      4.77 o 
  -8   4   5      184.79      150.65      5.86 o 
  -7   4   5        0.01        2.74      2.03 o 
  -6   4   5       22.39       21.60      1.77 o 
  -5   4   5       39.62       43.18      2.65 o 
  -4   4   5       19.59       16.49      1.53 o 
  -3   4   5      109.29      113.40      3.68 o 
  -2   4   5      103.17       84.43      3.08 o 
  -1   4   5      599.48      515.52      6.78 o 
   0   4   5       77.90       79.88      2.94 o 
   1   4   5        0.15        0.52      1.27 o 
   2   4   5       10.23       10.06      1.18 o 
   3   4   5       35.14       38.72      2.45 o 
   4   4   5      437.89      428.04      7.04 o 
   5   4   5       54.22       44.19      2.87 o 
   6   4   5        3.04        4.35      1.47 o 
   7   4   5        8.87        8.36      1.96 o 
   8   4   5        8.98        9.40      2.14 o 
  -7   5   5       62.63       73.29      4.68 o 
  -6   5   5       26.07       23.62      2.22 o 
  -5   5   5        8.22        4.04      1.52 o 
  -4   5   5      166.50      160.28      4.98 o 
  -3   5   5      180.17      168.53      4.82 o 
  -2   5   5      554.79      562.66      8.18 o 
  -1   5   5      394.47      414.19      6.97 o 
   0   5   5      209.90      221.79      5.15 o 
   1   5   5       59.96       56.94      2.94 o 
   2   5   5      420.40      406.66      7.02 o 
   3   5   5       59.46       61.46      3.29 o 
   4   5   5       80.44       69.97      3.53 o 
   5   5   5       14.36       16.13      1.82 o 
   6   5   5        4.54        6.01      1.93 o 
  -5   6   5      116.40      125.01      5.53 o 
  -4   6   5        0.62       -2.66      2.66 o 
  -3   6   5       17.83       15.39      1.79 o 
  -2   6   5       34.20       33.47      2.93 o 
  -1   6   5      133.26      122.81      4.63 o 
   0   6   5       26.74       28.05      2.59 o 
   1   6   5       57.29       43.72      3.25 o 
   2   6   5       10.10       10.55      1.63 o 
   3   6   5       19.24       19.96      1.83 o 
   4   6   5       74.19       77.40      4.42 o 
   5   6   5        2.59        3.67      1.89 o 
  -1   7   5       61.49       50.90      4.02 o 
   0   7   5       25.83       30.07      2.42 o 
   1   7   5        9.60       11.28      2.15 o 
 -10   0   6        0.02       -2.03      2.25 o 
  -8   0   6       53.59       58.94      3.25 o 
  -6   0   6        2.61        5.38      1.19 o 
  -4   0   6       98.03      100.53      1.94 o 
  -2   0   6       69.13       58.75      2.33 o 
   0   0   6     1030.03     1017.23     21.90 o 
   2   0   6     6204.33     6384.20    151.50 o 
   4   0   6     3741.54     3921.83    139.33 o 
   6   0   6       23.41       22.36      1.69 o 
   8   0   6      228.49      225.25      6.17 o 
  -9   1   6       24.77       22.70      2.14 o 
  -8   1   6       21.71       22.64      1.82 o 
  -7   1   6        4.87        6.04      1.45 o 
  -6   1   6       96.76       98.41      3.40 o 
  -5   1   6       19.41       19.77      1.00 o 
  -4   1   6       94.08       84.59      1.49 o 
  -3   1   6      141.20      139.52      1.83 o 
  -2   1   6      218.32      238.24      2.97 o 
  -1   1   6      281.50      247.87      2.54 o 
   0   1   6      192.57      172.80      2.28 o 
   1   1   6        4.08        5.27      0.85 o 
   2   1   6      422.20      432.14      3.85 o 
   3   1   6      520.99      523.05      9.49 o 
   4   1   6      322.26      330.81      5.21 o 
   5   1   6      164.49      156.24      3.92 o 
   6   1   6       44.22       49.98      2.87 o 
   7   1   6      740.70      742.88      9.57 o 
   8   1   6       67.71       67.20      3.86 o 
   9   1   6       64.92       69.26      3.91 o 
  -9   2   6        5.21        5.14      1.98 o 
  -8   2   6        1.24       -1.50      2.15 o 
  -7   2   6        4.13        2.34      1.92 o 
  -6   2   6       10.83        9.53      1.44 o 
  -5   2   6       14.56       11.10      1.34 o 
  -4   2   6      116.29      118.76      1.85 o 
  -3   2   6      375.48      396.15      2.97 o 
  -2   2   6      191.52      222.99      2.16 o 
  -1   2   6      118.49      130.37      2.19 o 
   0   2   6     1483.24     1717.81     21.24 o 
   1   2   6       57.13       57.06      1.17 o 
   2   2   6      221.81      174.10      3.25 o 
   3   2   6      303.10      308.27      5.46 o 
   4   2   6      121.58      113.08      3.32 o 
   5   2   6      274.89      260.08      5.20 o 
   6   2   6       25.38       27.28      1.77 o 
   7   2   6      162.01      166.72      4.85 o 
   8   2   6       32.80       32.42      3.04 o 
   9   2   6        2.00        1.65      2.28 o 
  -9   3   6        7.98        4.74      2.11 o 
  -8   3   6      254.68      221.14      6.21 o 
  -7   3   6       15.62       15.29      1.58 o 
  -6   3   6      321.63      320.61      6.35 o 
  -5   3   6      722.68      778.35      8.94 o 
  -4   3   6      303.43      302.41      5.33 o 
  -3   3   6     1251.04     1190.84     25.89 o 
  -2   3   6      125.20      107.90      5.11 o 
  -1   3   6        3.29        3.40      0.50 o 
   0   3   6      562.52      636.84      4.69 o 
   1   3   6       46.77       44.98      1.22 o 
   2   3   6      873.80      864.62     42.57 o 
   3   3   6        2.47        2.14      1.49 o 
   4   3   6       26.72       28.59      2.30 o 
   5   3   6       47.02       46.80      2.79 o 
   6   3   6       21.40       23.54      2.33 o 
   7   3   6       43.16       42.61      3.09 o 
   8   3   6        6.24        8.59      1.97 o 
  -8   4   6      344.91      275.90      7.41 o 
  -7   4   6        0.75        0.29      2.06 o 
  -6   4   6       40.69       38.97      2.90 o 
  -5   4   6      116.66      116.11      3.99 o 
  -4   4   6      954.92      974.64     14.80 o 
  -3   4   6     1397.77     1376.53     16.61 o 
  -2   4   6      331.26      331.93      5.73 o 
  -1   4   6      106.30      103.05      3.34 o 
   0   4   6        5.61        6.53      1.09 o 
   1   4   6       14.57       16.78      1.26 o 
   2   4   6       57.06       54.02      2.70 o 
   3   4   6       11.16       14.05      1.33 o 
   4   4   6        6.79        6.21      1.26 o 
   5   4   6       19.82       15.93      1.55 o 
   6   4   6        5.57        5.84      1.59 o 
   7   4   6        4.78        2.45      2.70 o 
  -7   5   6      197.44      194.33      6.46 o 
  -6   5   6       83.68       74.73      4.32 o 
  -5   5   6      230.06      237.25      6.26 o 
  -4   5   6      219.63      229.80      5.82 o 
  -3   5   6        8.94        8.77      1.34 o 
  -2   5   6       37.96       33.28      2.60 o 
  -1   5   6       52.98       52.35      3.03 o 
   0   5   6       63.37       66.93      3.34 o 
   1   5   6      141.99      138.53      4.25 o 
   2   5   6        0.05       -1.28      1.59 o 
   3   5   6        0.34        0.75      1.74 o 
   4   5   6        4.98       -0.01      2.23 o 
   5   5   6        0.20       -2.14      2.14 o 
   6   5   6        3.53        2.38      2.89 o 
  -5   6   6        2.19       -0.17      2.70 o 
  -4   6   6       31.09       30.38      2.41 o 
  -3   6   6        9.24        9.68      1.62 o 
  -2   6   6      100.34       98.18      4.21 o 
  -1   6   6        0.64       -2.44      2.44 o 
   0   6   6       65.70       62.57      3.59 o 
   1   6   6        0.08        2.23      1.79 o 
   2   6   6        3.17        5.46      1.45 o 
   3   6   6        0.06        1.96      2.39 o 
   4   6   6       39.22       39.95      3.51 o 
  -1   7   6      178.11      190.11      6.27 o 
   0   7   6        0.33        3.51      2.65 o 
  -9   0   7        3.30        5.82      1.76 o 
  -7   0   7        1.06        1.29      1.77 o 
  -5   0   7      336.81      337.01      7.53 o 
  -3   0   7       47.80       54.57      1.41 o 
  -1   0   7      449.65      464.89      3.64 o 
   1   0   7     4477.15     4480.68    131.57 o 
   3   0   7      231.53      259.04      2.89 o 
   5   0   7      280.54      294.17      5.23 o 
   7   0   7       41.04       46.10      2.92 o 
   9   0   7        2.52        2.07      2.25 o 
  -9   1   7        6.84        7.96      1.51 o 
  -8   1   7       29.17       24.82      2.05 o 
  -7   1   7       96.44       97.44      3.73 o 
  -6   1   7        1.14        1.04      1.65 o 
  -5   1   7      117.22      112.70      3.38 o 
  -4   1   7       23.35       26.14      1.31 o 
  -3   1   7      334.33      335.93      2.61 o 
  -2   1   7      527.72      597.07     11.35 o 
  -1   1   7      529.02      517.77      5.18 o 
   0   1   7     1573.07     1733.36     26.89 o 
   1   1   7      811.16      827.71      8.95 o 
   2   1   7      915.34      983.02     12.31 o 
   3   1   7      158.04      162.30      1.94 o 
   4   1   7      200.25      223.60      2.81 o 
   5   1   7       96.13      101.06      3.39 o 
   6   1   7      176.85      168.20      4.60 o 
   7   1   7      617.68      649.01      9.11 o 
   8   1   7       60.46       62.73      3.83 o 
   9   1   7       14.09       14.83      2.00 o 
  -9   2   7       33.29       39.16      3.64 o 
  -8   2   7       12.50       15.03      1.71 o 
  -7   2   7       40.75       40.60      2.88 o 
  -6   2   7      147.95      150.59      4.41 o 
  -5   2   7        1.21        2.62      1.12 o 
  -4   2   7       27.42       32.61      1.70 o 
  -3   2   7      193.82      199.44      2.20 o 
  -2   2   7      607.88      678.96      5.29 o 
  -1   2   7      181.09      186.12      4.84 o 
   0   2   7     2887.60     3028.96     29.14 o 
   1   2   7       16.94       20.52      0.87 o 
   2   2   7      152.45      147.21      3.28 o 
   3   2   7      131.90      124.44      1.86 o 
   4   2   7       12.28       10.55      1.33 o 
   5   2   7     1725.41     1736.30     18.61 o 
   6   2   7      345.94      353.29      6.64 o 
   7   2   7      422.33      422.45      7.86 o 
   8   2   7        8.53       12.62      1.75 o 
   9   2   7        6.38        3.23      2.55 o 
  -9   3   7        0.19       -0.32      2.70 o 
  -8   3   7       42.98       35.37      3.53 o 
  -7   3   7       41.04       41.50      3.23 o 
  -6   3   7      711.04      708.46      9.34 o 
  -5   3   7      450.26      449.68      7.03 o 
  -4   3   7      249.50      243.21      4.97 o 
  -3   3   7      292.77      280.81      4.94 o 
  -2   3   7       25.95       20.94      1.00 o 
  -1   3   7        9.77       10.23      0.60 o 
   0   3   7      232.82      195.39      2.25 o 
   1   3   7       22.33       25.13      1.08 o 
   2   3   7        0.34       -0.79      0.79 o 
   3   3   7      340.08      314.49      5.46 o 
   4   3   7      159.29      145.95      4.09 o 
   5   3   7      294.33      266.36      5.74 o 
   6   3   7        5.40        2.85      1.96 o 
   7   3   7        8.65       10.76      1.69 o 
   8   3   7        0.30        2.70      2.59 o 
  -8   4   7       57.21       48.84      3.92 o 
  -7   4   7        0.50        2.06      2.10 o 
  -6   4   7        0.32       -2.11      2.11 o 
  -5   4   7      258.20      260.35      5.91 o 
  -4   4   7      357.89      350.55      6.44 o 
  -3   4   7      213.66      211.89      4.92 o 
  -2   4   7      310.72      321.26      5.69 o 
  -1   4   7       33.46       32.68      2.20 o 
   0   4   7      497.39      512.39      6.99 o 
   1   4   7       23.15       24.90      2.05 o 
   2   4   7       17.04       17.19      1.38 o 
   3   4   7      139.18      134.42      4.12 o 
   4   4   7       13.69       14.47      1.48 o 
   5   4   7       31.97       27.07      2.55 o 
   6   4   7      129.15      126.51      4.67 o 
   7   4   7       22.39       24.79      2.43 o 
  -6   5   7        3.37        1.06      2.65 o 
  -5   5   7        3.64        2.11      2.10 o 
  -4   5   7       41.45       41.30      2.86 o 
  -3   5   7       32.44       32.61      2.73 o 
  -2   5   7       36.78       40.96      2.62 o 
  -1   5   7        1.25        1.14      1.62 o 
   0   5   7       18.51       17.89      1.47 o 
   1   5   7       14.57       15.07      1.48 o 
   2   5   7       47.22       47.56      2.97 o 
   3   5   7       29.62       23.70      1.75 o 
   4   5   7       61.75       53.92      3.44 o 
   5   5   7        2.14        3.99      1.47 o 
   6   5   7        3.05        4.31      1.96 o 
  -5   6   7        0.12        3.17      2.47 o 
  -4   6   7       86.17       96.32      4.67 o 
  -3   6   7       36.82       40.99      2.47 o 
  -2   6   7       14.23       14.27      1.83 o 
  -1   6   7       50.54       49.65      3.43 o 
   0   6   7       28.91       24.80      1.94 o 
   1   6   7       27.27       26.93      1.95 o 
   2   6   7       39.40       35.51      3.20 o 
   3   6   7        9.91        9.12      2.08 o 
   4   6   7        4.95       -1.78      2.73 o 
  -8   0   8        0.01        0.27      2.12 o 
  -6   0   8        0.33        0.47      1.77 o 
  -4   0   8      600.42      673.83      6.93 o 
  -2   0   8      156.43      107.04      1.81 o 
   0   0   8       20.15       35.69      1.87 o 
   2   0   8     1259.89     1489.06     39.97 o 
   4   0   8      232.56      204.62      5.24 o 
   6   0   8       35.12       38.25      2.58 o 
   8   0   8        4.10        5.43      1.67 o 
  -9   1   8        2.28        1.98      2.19 o 
  -8   1   8       29.73       28.33      2.13 o 
  -7   1   8       44.84       44.33      2.94 o 
  -6   1   8       14.22       14.42      1.48 o 
  -5   1   8       16.44       16.12      1.32 o 
  -4   1   8      819.63      856.42      5.66 o 
  -3   1   8       13.81       14.11      0.61 o 
  -2   1   8     2223.11     2426.96     15.12 o 
  -1   1   8      245.42      245.05      2.11 o 
   0   1   8     2099.91     2130.00     41.52 o 
   1   1   8       88.58       94.93      2.57 o 
   2   1   8      433.60      456.97      3.95 o 
   3   1   8        0.32        0.73      0.67 o 
   4   1   8      104.81      112.34      3.35 o 
   5   1   8       91.21       91.31      3.39 o 
   6   1   8      106.04      109.49      3.99 o 
   7   1   8        0.17        1.26      1.68 o 
   8   1   8       29.06       27.46      2.28 o 
   9   1   8        3.21        5.31      1.60 o 
  -9   2   8        4.02        3.50      2.98 o 
  -8   2   8      290.82      284.39      6.82 o 
  -7   2   8      477.34      478.11      7.91 o 
  -6   2   8      187.32      194.28      4.84 o 
  -5   2   8      586.27      578.34      7.51 o 
  -4   2   8        0.52        1.22      1.47 o 
  -3   2   8        0.00       -0.28      0.81 o 
  -2   2   8     1559.11     1697.20     20.60 o 
  -1   2   8       27.60       30.66      1.01 o 
   0   2   8     1428.16     1539.91     15.36 o 
   1   2   8        3.00        5.20      0.49 o 
   2   2   8        0.30        0.84      0.53 o 
   3   2   8     1675.94     1634.26     16.73 o 
   4   2   8       80.87       76.74      3.21 o 
   5   2   8     1143.64     1090.48     15.12 o 
   6   2   8      110.53      108.44      3.92 o 
   7   2   8        5.43       -2.90      2.90 o 
   8   2   8       17.32       18.02      1.83 o 
  -8   3   8       58.24       62.87      3.81 o 
  -7   3   8      168.10      167.15      5.18 o 
  -6   3   8      276.96      275.26      6.09 o 
  -5   3   8      429.57      428.01      7.01 o 
  -4   3   8      324.75      330.71      5.77 o 
  -3   3   8      192.16      205.48      4.47 o 
  -2   3   8       64.17       70.76      2.74 o 
  -1   3   8        4.17        5.98      0.56 o 
   0   3   8       21.60       17.38      0.97 o 
   1   3   8       13.14       13.59      0.69 o 
   2   3   8       23.78       20.26      1.91 o 
   3   3   8     1069.34      989.71      9.65 o 
   4   3   8       30.98       25.20      2.43 o 
   5   3   8      168.92      166.64      4.71 o 
   6   3   8        8.15        6.39      1.46 o 
   7   3   8       18.33       18.84      1.89 o 
   8   3   8        0.22       -2.62      2.62 o 
  -8   4   8        8.45        9.35      2.07 o 
  -7   4   8       77.96       76.84      4.36 o 
  -6   4   8       22.26       22.35      1.97 o 
  -5   4   8        0.16       -1.09      1.60 o 
  -4   4   8        3.38        0.56      1.80 o 
  -3   4   8        0.00       -1.44      1.56 o 
  -2   4   8      193.20      203.82      4.73 o 
  -1   4   8      293.04      310.96      5.58 o 
   0   4   8      204.63      206.97      4.68 o 
   1   4   8        5.92        7.08      1.19 o 
   2   4   8        0.34        0.61      1.49 o 
   3   4   8       27.38       27.60      2.39 o 
   4   4   8       22.54       21.33      1.59 o 
   5   4   8      147.31      148.52      4.87 o 
   6   4   8        0.34       -1.74      2.10 o 
   7   4   8       17.37       25.31      2.49 o 
  -6   5   8      140.99      138.69      5.52 o 
  -5   5   8       47.80       51.62      3.37 o 
  -4   5   8        2.55        4.43      1.51 o 
  -3   5   8        9.71        9.91      1.49 o 
  -2   5   8       32.49       35.39      2.64 o 
  -1   5   8        2.70        1.77      1.22 o 
   0   5   8      154.67      145.60      4.51 o 
   1   5   8       55.40       57.41      3.20 o 
   2   5   8        3.95        4.34      1.28 o 
   3   5   8       61.45       54.75      3.31 o 
   4   5   8       57.07       48.58      3.31 o 
   5   5   8        1.66       -1.52      2.64 o 
   6   5   8        1.68        1.82      2.69 o 
  -4   6   8       23.28       20.76      2.38 o 
  -3   6   8       13.51       13.43      2.11 o 
  -2   6   8       91.66       82.11      4.24 o 
  -1   6   8        7.50        7.30      1.63 o 
   0   6   8       32.08       37.03      3.01 o 
   1   6   8        3.42       -0.37      1.47 o 
   2   6   8       44.07       46.80      3.81 o 
   3   6   8        0.09       -1.87      2.85 o 
   4   6   8       63.57       67.85      4.19 o 
  -9   0   9       11.31       13.96      1.77 o 
  -7   0   9       27.44       27.60      2.56 o 
  -5   0   9        0.16        0.78      1.67 o 
  -3   0   9      648.21      663.65     11.89 o 
  -1   0   9      179.45      191.19      2.37 o 
   1   0   9      710.09      745.53      6.48 o 
   3   0   9      155.39      157.36      2.49 o 
   5   0   9      133.09      143.45      4.23 o 
   7   0   9        3.90        3.00      1.26 o 
   9   0   9       13.36       15.52      1.87 o 
  -9   1   9      136.76      142.66      5.22 o 
  -8   1   9       79.04       85.68      4.04 o 
  -7   1   9        7.88        9.15      1.34 o 
  -6   1   9       96.36      102.72      3.57 o 
  -5   1   9        0.71       -0.88      1.68 o 
  -4   1   9      447.65      502.00      7.41 o 
  -3   1   9      183.13      191.19      2.17 o 
  -2   1   9     1403.22     1537.33     13.70 o 
  -1   1   9      269.93      274.02      6.32 o 
   0   1   9      487.36      566.39      9.44 o 
   1   1   9       64.99       63.05      1.31 o 
   2   1   9        0.93        0.11      1.06 o 
   3   1   9      384.57      413.89      3.26 o 
   4   1   9        7.50       10.37      1.27 o 
   5   1   9      112.72      120.07      3.83 o 
   6   1   9        8.53        7.17      1.37 o 
   7   1   9       17.42       15.19      1.90 o 
   8   1   9        9.41        8.99      1.62 o 
  -9   2   9      220.43      218.69      6.57 o 
  -8   2   9      430.40      420.75      8.39 o 
  -7   2   9      415.64      409.01      7.49 o 
  -6   2   9       75.24       76.28      3.33 o 
  -5   2   9        0.01        1.29      1.16 o 
  -4   2   9       84.30       82.66      2.98 o 
  -3   2   9      170.55      165.17      3.62 o 
  -2   2   9     1062.34     1048.67     15.45 o 
  -1   2   9      673.91      685.13      7.99 o 
   0   2   9      444.55      460.57      4.34 o 
   1   2   9      238.75      274.42      2.78 o 
   2   2   9       65.70       64.99      1.44 o 
   3   2   9       69.75       61.82      2.71 o 
   4   2   9      198.64      183.85      4.51 o 
   5   2   9      137.55      134.73      4.31 o 
   6   2   9        4.43        4.81      1.23 o 
   7   2   9        5.70        8.81      1.59 o 
   8   2   9      149.65      170.70      5.69 o 
  -8   3   9       22.90       19.94      2.35 o 
  -7   3   9      185.70      185.92      5.56 o 
  -6   3   9      148.05      148.37      4.63 o 
  -5   3   9       68.27       76.85      3.25 o 
  -4   3   9       41.31       40.72      2.52 o 
  -3   3   9      181.21      170.24      4.18 o 
  -2   3   9      332.88      342.14      5.54 o 
  -1   3   9       18.50       21.92      1.89 o 
   0   3   9        0.13        0.33      1.43 o 
   1   3   9      678.67      658.51      7.56 o 
   2   3   9      102.88      105.86      3.41 o 
   3   3   9     1097.68      948.53      9.79 o 
   4   3   9      372.05      335.28      6.30 o 
   5   3   9      127.51      118.11      4.09 o 
   6   3   9      127.97      123.67      4.66 o 
   7   3   9        0.02       -0.29      2.58 o 
   8   3   9       27.67       34.86      3.46 o 
  -7   4   9        5.81        5.69      1.94 o 
  -6   4   9        7.10        9.32      1.60 o 
  -5   4   9       71.69       75.59      3.60 o 
  -4   4   9       16.52       16.06      1.46 o 
  -3   4   9        4.53        5.38      1.14 o 
  -2   4   9      224.82      216.84      5.00 o 
  -1   4   9        0.20        1.09      1.43 o 
   0   4   9       86.71       86.36      3.35 o 
   1   4   9      394.37      384.56      6.43 o 
   2   4   9      164.42      168.37      4.53 o 
   3   4   9      311.08      298.21      6.07 o 
   4   4   9        2.81        3.27      1.32 o 
   5   4   9       53.72       56.72      3.43 o 
   6   4   9      167.42      186.58      5.94 o 
   7   4   9      314.24      339.14      8.16 o 
  -6   5   9       71.64       67.58      4.38 o 
  -5   5   9       38.04       44.41      3.30 o 
  -4   5   9       12.78       12.68      1.66 o 
  -3   5   9        2.23        2.48      1.86 o 
  -2   5   9        0.04       -1.25      1.79 o 
  -1   5   9        8.19        9.42      1.50 o 
   0   5   9       32.60       34.23      2.71 o 
   1   5   9       60.67       59.06      3.17 o 
   2   5   9        5.70        5.95      1.33 o 
   3   5   9       11.55       15.21      1.69 o 
   4   5   9       55.21       54.86      3.64 o 
   5   5   9       10.08       13.63      2.27 o 
  -4   6   9       31.96       36.73      3.44 o 
  -3   6   9       17.97       20.65      2.15 o 
  -2   6   9        1.91        3.02      1.93 o 
  -1   6   9       42.19       47.93      3.20 o 
   0   6   9        1.86       -0.61      2.00 o 
   1   6   9        2.09        2.71      2.60 o 
   2   6   9       56.88       60.10      3.89 o 
   3   6   9        6.37        2.24      2.86 o 
  -8   0  10       57.06       55.46      3.53 o 
  -6   0  10     1991.11     2046.54     20.87 o 
  -4   0  10     2214.66     2326.80     39.51 o 
  -2   0  10      108.48      105.82      3.71 o 
   0   0  10      171.27      170.10      2.36 o 
   2   0  10      123.22      115.27      3.94 o 
   4   0  10      126.83      124.50      3.65 o 
   6   0  10      180.99      184.15      4.87 o 
   8   0  10       12.17       11.35      1.67 o 
  -9   1  10      250.24      258.48      6.91 o 
  -8   1  10      210.88      208.74      5.94 o 
  -7   1  10       18.37       18.77      1.53 o 
  -6   1  10       99.01      100.83      3.79 o 
  -5   1  10       39.64       44.74      2.53 o 
  -4   1  10      261.49      270.32      4.97 o 
  -3   1  10       68.47       66.46      2.40 o 
  -2   1  10        5.11        5.77      0.74 o 
  -1   1  10       56.68       74.74      1.38 o 
   0   1  10      187.68      216.75      2.93 o 
   1   1  10      199.00      211.80      2.23 o 
   2   1  10      176.46      161.45      2.90 o 
   3   1  10       83.33       84.27      1.68 o 
   4   1  10       36.99       35.84      2.44 o 
   5   1  10        0.03        2.40      1.26 o 
   6   1  10        0.14        1.31      1.55 o 
   7   1  10        5.60        6.11      1.54 o 
   8   1  10        4.61        6.02      1.65 o 
  -9   2  10       84.99       92.66      4.72 o 
  -8   2  10      100.41      107.05      4.60 o 
  -7   2  10       81.24       79.14      3.83 o 
  -6   2  10      268.73      259.74      5.73 o 
  -5   2  10      367.35      367.72      6.35 o 
  -4   2  10       86.57       90.19      3.25 o 
  -3   2  10      230.77      239.12      4.64 o 
  -2   2  10      541.34      542.88      3.98 o 
  -1   2  10        9.63       12.35      0.63 o 
   0   2  10        6.50        5.39      0.68 o 
   1   2  10      206.06      207.07      2.95 o 
   2   2  10      364.81      361.10      4.07 o 
   3   2  10        4.83        4.02      1.09 o 
   4   2  10       54.39       60.54      3.01 o 
   5   2  10       14.60       12.23      1.67 o 
   6   2  10        0.17        2.20      1.14 o 
   7   2  10        7.44        8.65      1.69 o 
   8   2  10        8.31        8.67      1.68 o 
  -8   3  10       16.93       15.15      2.22 o 
  -7   3  10        9.81       12.00      1.75 o 
  -6   3  10       12.90       15.58      1.58 o 
  -5   3  10        1.78        1.70      1.65 o 
  -4   3  10      342.21      357.71      6.34 o 
  -3   3  10       10.77       10.64      1.32 o 
  -2   3  10      207.45      228.22      4.69 o 
  -1   3  10        1.34        1.12      1.49 o 
   0   3  10       68.36       63.91      2.86 o 
   1   3  10     2067.25     2048.97     27.16 o 
   2   3  10      174.92      162.49      4.22 o 
   3   3  10      635.66      628.27      8.22 o 
   4   3  10      132.72      117.46      4.06 o 
   5   3  10      101.92      104.25      4.21 o 
   6   3  10       90.97       86.79      4.10 o 
   7   3  10        0.07       -0.49      2.80 o 
  -7   4  10        9.30        8.69      2.05 o 
  -6   4  10        2.70        2.58      1.59 o 
  -5   4  10        7.30        5.68      1.56 o 
  -4   4  10        2.42        2.39      1.30 o 
  -3   4  10        0.15       -0.45      1.68 o 
  -2   4  10       57.17       55.69      2.91 o 
  -1   4  10      409.37      434.76      6.93 o 
   0   4  10       44.18       46.05      2.62 o 
   1   4  10     1355.42     1377.86     17.34 o 
   2   4  10      330.97      325.28      6.24 o 
   3   4  10       80.08       74.89      3.44 o 
   4   4  10        0.04       -1.94      1.94 o 
   5   4  10       16.72       14.63      1.80 o 
   6   4  10      345.83      352.57      8.00 o 
  -6   5  10        0.80        3.62      2.60 o 
  -5   5  10        5.40        3.80      2.87 o 
  -4   5  10        1.33        3.35      1.37 o 
  -3   5  10       32.96       38.27      2.93 o 
  -2   5  10       64.53       60.27      3.30 o 
  -1   5  10      113.86      112.77      4.16 o 
   0   5  10        0.65        3.78      1.31 o 
   1   5  10       11.63       12.49      1.43 o 
   2   5  10      297.09      272.75      6.40 o 
   3   5  10      174.23      167.12      5.34 o 
   4   5  10       23.97       19.45      2.23 o 
   5   5  10      160.48      187.18      5.99 o 
  -4   6  10       16.68       19.87      2.21 o 
  -3   6  10        0.98        0.15      2.73 o 
  -2   6  10       82.15       88.28      4.59 o 
  -1   6  10       27.86       22.05      2.22 o 
   0   6  10       27.08       25.91      2.28 o 
   1   6  10       52.09       52.21      3.98 o 
   2   6  10        8.79        8.99      2.00 o 
   3   6  10        0.11       -0.51      2.83 o 
  -9   0  11       36.04       36.53      3.30 o 
  -7   0  11        5.86        4.65      1.37 o 
  -5   0  11        0.39        2.09      1.54 o 
  -3   0  11      232.08      245.12      3.48 o 
  -1   0  11      517.62      516.72      9.56 o 
   1   0  11      224.28      224.43      5.74 o 
   3   0  11       30.14       39.12      2.34 o 
   5   0  11        3.42        4.51      1.29 o 
   7   0  11        1.76        1.45      1.64 o 
  -9   1  11      106.28      112.24      5.04 o 
  -8   1  11       38.83       33.66      3.19 o 
  -7   1  11        3.43        3.03      1.43 o 
  -6   1  11       25.95       30.48      2.57 o 
  -5   1  11       70.01       72.07      3.01 o 
  -4   1  11       14.27       14.87      1.32 o 
  -3   1  11      127.35      129.46      1.97 o 
  -2   1  11        0.19        0.75      0.73 o 
  -1   1  11      398.02      443.73      6.87 o 
   0   1  11       63.82       58.54      2.81 o 
   1   1  11       69.57       79.40      1.54 o 
   2   1  11       10.64        9.44      0.61 o 
   3   1  11       10.00        6.83      1.21 o 
   4   1  11        7.70        5.83      1.37 o 
   5   1  11       25.85       27.50      2.47 o 
   6   1  11       91.10       87.83      3.75 o 
   7   1  11       77.75       85.06      4.14 o 
   8   1  11       25.08       23.80      2.10 o 
  -8   2  11      126.44      113.69      5.14 o 
  -7   2  11       15.98       14.68      1.84 o 
  -6   2  11       43.66       45.08      2.89 o 
  -5   2  11        0.38       -0.10      1.73 o 
  -4   2  11      347.25      344.49      5.98 o 
  -3   2  11       10.81       11.40      1.38 o 
  -2   2  11        2.11        6.29      1.13 o 
  -1   2  11      117.13      108.69      1.84 o 
   0   2  11       29.82       28.77      1.11 o 
   1   2  11       46.66       46.02      2.38 o 
   2   2  11       30.59       28.78      2.20 o 
   3   2  11      118.49      110.34      3.58 o 
   4   2  11      422.69      424.91      6.88 o 
   5   2  11       41.19       43.60      2.63 o 
   6   2  11       17.66        3.44      3.77 o 
   7   2  11        9.19        9.32      1.81 o 
   8   2  11        0.10       -0.01      2.05 o 
  -8   3  11        4.57        3.92      2.73 o 
  -7   3  11       23.13       21.62      1.98 o 
  -6   3  11       54.75       54.99      3.39 o 
  -5   3  11      105.19      105.94      3.89 o 
  -4   3  11      724.57      706.36      8.94 o 
  -3   3  11       30.38       26.01      1.68 o 
  -2   3  11      129.57      141.02      3.92 o 
  -1   3  11        2.61        2.89      1.10 o 
   0   3  11       52.19       50.33      2.54 o 
   1   3  11       16.34       13.17      1.38 o 
   2   3  11      160.73      159.43      4.23 o 
   3   3  11      113.63      105.25      3.84 o 
   4   3  11      993.45      952.73     10.81 o 
   5   3  11       74.00       76.48      3.69 o 
   6   3  11      871.26      849.86     11.45 o 
   7   3  11       37.60       41.91      3.71 o 
  -7   4  11       16.04       17.69      2.34 o 
  -6   4  11      107.20      117.07      4.63 o 
  -5   4  11       76.86       82.45      3.89 o 
  -4   4  11        3.84        5.18      1.27 o 
  -3   4  11        7.83        7.14      1.30 o 
  -2   4  11        3.09        4.53      1.25 o 
  -1   4  11      958.59      983.53     15.04 o 
   0   4  11        0.71       -1.79      1.79 o 
   1   4  11      344.91      353.59      6.55 o 
   2   4  11       31.58       33.31      2.55 o 
   3   4  11       25.45       24.08      1.69 o 
   4   4  11       25.36       29.58      2.90 o 
   5   4  11       21.99       25.67      1.95 o 
   6   4  11      261.59      242.01      6.84 o 
  -6   5  11       58.96       65.23      4.24 o 
  -5   5  11       17.11       20.73      2.18 o 
  -4   5  11       85.60       94.21      4.38 o 
  -3   5  11       96.04      110.21      4.47 o 
  -2   5  11       13.73       15.85      1.73 o 
  -1   5  11      248.51      250.53      6.15 o 
   0   5  11      262.59      246.12      5.96 o 
   1   5  11       64.39       63.31      3.47 o 
   2   5  11      135.29      122.20      4.58 o 
   3   5  11       14.41       13.72      1.85 o 
   4   5  11       55.47       58.79      4.05 o 
   5   5  11      166.26      171.76      6.19 o 
  -3   6  11       14.43       14.68      2.30 o 
  -2   6  11       30.54       34.54      2.61 o 
  -1   6  11       65.70       74.31      4.52 o 
   0   6  11       25.22       33.97      3.15 o 
   1   6  11       40.41       44.00      3.58 o 
   2   6  11        5.58        9.20      1.93 o 
  -8   0  12        0.28        3.06      2.44 o 
  -6   0  12       85.06       84.92      3.45 o 
  -4   0  12       54.24       60.65      2.82 o 
  -2   0  12      118.77      116.02      2.28 o 
   0   0  12        1.08        0.95      0.81 o 
   2   0  12      558.55      568.74      7.01 o 
   4   0  12       43.53       49.10      2.79 o 
   6   0  12       22.49       19.63      1.70 o 
   8   0  12        2.50        5.17      1.55 o 
  -9   1  12        1.87        3.68      1.58 o 
  -8   1  12      550.57      546.31      9.51 o 
  -7   1  12       76.22       76.18      3.74 o 
  -6   1  12      247.75      247.73      5.66 o 
  -5   1  12       14.87       16.17      1.60 o 
  -4   1  12       23.98       25.40      2.12 o 
  -3   1  12       10.32        8.69      1.24 o 
  -2   1  12      242.29      240.74      4.51 o 
  -1   1  12      240.17      246.75      5.78 o 
   0   1  12       63.50       59.58      1.43 o 
   1   1  12        0.19        0.78      0.70 o 
   2   1  12       21.76       23.18      2.06 o 
   3   1  12        8.23        8.91      1.24 o 
   4   1  12      119.22      128.60      4.08 o 
   5   1  12       11.74        9.12      1.38 o 
   6   1  12       19.57       17.88      1.93 o 
   7   1  12       44.35       42.21      3.51 o 
   8   1  12      114.65      115.91      4.86 o 
  -8   2  12       34.82       35.63      2.52 o 
  -7   2  12        0.02        0.97      1.95 o 
  -6   2  12        0.28       -1.71      1.71 o 
  -5   2  12        0.51       -1.32      1.75 o 
  -4   2  12      126.42      127.56      3.96 o 
  -3   2  12       10.65       12.35      1.32 o 
  -2   2  12       25.97       31.17      2.18 o 
  -1   2  12      364.12      372.90      5.74 o 
   0   2  12        5.22        1.90      1.67 o 
   1   2  12        3.94        0.18      1.59 o 
   2   2  12      958.95      947.63     13.52 o 
   3   2  12      195.62      184.53      4.72 o 
   4   2  12      445.30      440.57      7.34 o 
   5   2  12       14.86       17.48      1.58 o 
   6   2  12        0.99        2.61      1.97 o 
   7   2  12        0.44       -2.13      2.13 o 
  -8   3  12        1.38       -0.01      2.75 o 
  -7   3  12      102.19       98.16      4.68 o 
  -6   3  12       12.76       12.81      1.66 o 
  -5   3  12       59.68       67.84      3.34 o 
  -4   3  12       23.13       24.10      2.30 o 
  -3   3  12       42.35       44.20      2.72 o 
  -2   3  12        3.59        1.59      1.68 o 
  -1   3  12      179.65      188.50      4.55 o 
   0   3  12        6.69        2.40      1.69 o 
   1   3  12       89.41       87.09      3.33 o 
   2   3  12      170.22      159.58      4.48 o 
   3   3  12      380.37      370.95      6.66 o 
   4   3  12      720.74      708.96      9.59 o 
   5   3  12       26.77       16.72      2.07 o 
   6   3  12      251.98      250.73      6.85 o 
   7   3  12        7.95        6.38      2.07 o 
  -7   4  12       52.22       47.82      3.74 o 
  -6   4  12       46.86       41.70      3.63 o 
  -5   4  12       14.11       10.62      1.65 o 
  -4   4  12       82.55       74.70      3.79 o 
  -3   4  12        0.25        0.26      1.73 o 
  -2   4  12      289.71      260.24      5.81 o 
  -1   4  12      605.01      593.18      8.50 o 
   0   4  12      900.37      811.82      9.91 o 
   1   4  12      160.48      149.58      4.47 o 
   2   4  12        1.46       -1.60      1.84 o 
   3   4  12       19.28       17.53      1.69 o 
   4   4  12      108.54      104.48      4.40 o 
   5   4  12        5.89        9.07      2.02 o 
   6   4  12        2.91        4.14      1.97 o 
  -5   5  12        1.35       -1.63      2.78 o 
  -4   5  12       15.36       20.07      2.17 o 
  -3   5  12      467.22      446.95      8.40 o 
  -2   5  12       76.14       75.66      3.88 o 
  -1   5  12      589.74      607.38      9.47 o 
   0   5  12        1.61        5.46      1.34 o 
   1   5  12       15.48       13.67      1.75 o 
   2   5  12       33.02       27.08      2.07 o 
   3   5  12        0.03       -2.55      2.62 o 
   4   5  12        4.73        5.44      2.00 o 
  -2   6  12       55.20       71.79      4.40 o 
  -1   6  12       81.33       88.13      4.62 o 
   0   6  12        2.12       -0.15      2.92 o 
   1   6  12       47.58       52.57      4.10 o 
  -7   0  13       46.54       48.34      3.37 o 
  -5   0  13        7.05        8.21      1.42 o 
  -3   0  13        4.92        5.46      1.24 o 
  -1   0  13        8.32        8.94      0.79 o 
   1   0  13        1.34        1.31      1.57 o 
   3   0  13        0.04        1.71      1.65 o 
   5   0  13      469.41      424.68      7.41 o 
   7   0  13       96.79       93.45      4.46 o 
  -8   1  13       11.71       13.81      1.75 o 
  -7   1  13       10.10        8.66      1.82 o 
  -6   1  13        0.07        0.72      1.71 o 
  -5   1  13       84.34       79.34      3.48 o 
  -4   1  13       10.29        9.27      1.41 o 
  -3   1  13      374.65      364.61      5.92 o 
  -2   1  13        0.51        0.58      1.56 o 
  -1   1  13       78.62       69.80      2.87 o 
   0   1  13      165.94      137.45      4.12 o 
   1   1  13       64.55       69.86      2.84 o 
   2   1  13      604.72      594.60      7.52 o 
   3   1  13        0.00       -0.88      1.74 o 
   4   1  13        0.03        1.08      1.33 o 
   5   1  13       94.16       92.53      3.81 o 
   6   1  13       16.85       14.19      1.85 o 
   7   1  13      151.28      153.44      5.25 o 
  -8   2  13        2.11       -3.08      3.08 o 
  -7   2  13        0.29       -2.42      2.42 o 
  -6   2  13       38.18       47.99      3.03 o 
  -5   2  13        1.29        1.40      1.58 o 
  -4   2  13       28.14       26.75      2.43 o 
  -3   2  13       70.78       82.58      3.24 o 
  -2   2  13       51.63       46.04      2.72 o 
  -1   2  13        6.79        4.84      1.19 o 
   0   2  13        0.05        0.35      1.53 o 
   1   2  13      274.91      257.17      5.19 o 
   2   2  13     1398.03     1321.83     16.46 o 
   3   2  13       71.69       69.62      3.30 o 
   4   2  13      591.13      581.13      8.48 o 
   5   2  13       90.50       96.59      3.83 o 
   6   2  13       30.66       27.95      2.18 o 
   7   2  13       23.29       25.85      2.06 o 
  -7   3  13        1.54        2.97      2.58 o 
  -6   3  13      172.60      158.42      5.31 o 
  -5   3  13       10.21        8.78      1.52 o 
  -4   3  13       53.98       46.25      2.87 o 
  -3   3  13        1.89       -0.54      1.84 o 
  -2   3  13      514.38      452.51      7.13 o 
  -1   3  13        1.24        1.22      1.55 o 
   0   3  13      106.62       89.35      3.53 o 
   1   3  13        4.37        2.43      1.86 o 
   2   3  13        4.45        3.49      1.38 o 
   3   3  13        4.28        2.37      1.89 o 
   4   3  13       98.72       99.30      4.10 o 
   5   3  13       31.88       33.80      3.09 o 
   6   3  13       37.42       41.38      3.72 o 
  -6   4  13      165.44      175.70      5.97 o 
  -5   4  13        3.23        6.18      1.67 o 
  -4   4  13        0.20       -1.21      1.98 o 
  -3   4  13       31.51       33.26      2.84 o 
  -2   4  13        5.17       -0.11      1.94 o 
  -1   4  13        3.86        0.72      1.89 o 
   0   4  13        0.56        1.20      1.81 o 
   1   4  13        0.96        0.26      1.86 o 
   2   4  13      126.82      119.05      4.49 o 
   3   4  13      152.02      161.96      5.14 o 
   4   4  13       11.58       12.13      1.79 o 
   5   4  13       21.46       25.67      2.35 o 
  -5   5  13      263.68      297.82      7.65 o 
  -4   5  13       71.84       77.97      4.49 o 
  -3   5  13      826.98      906.40     12.13 o 
  -2   5  13       93.48       96.69      4.26 o 
  -1   5  13      123.99      118.70      4.62 o 
   0   5  13       19.12       22.29      2.01 o 
   1   5  13        0.66        1.45      2.09 o 
   2   5  13       95.31      115.69      4.87 o 
   3   5  13        0.68        2.83      2.58 o 
   4   5  13       45.26       40.28      3.70 o 
  -1   6  13        7.70       10.86      2.03 o 
   0   6  13        0.06        2.54      2.59 o 
  -8   0  14        4.73        5.25      1.50 o 
  -6   0  14       11.02       13.23      1.44 o 
  -4   0  14      160.53      154.65      4.36 o 
  -2   0  14      169.45      162.82      4.26 o 
   0   0  14      261.71      253.44      4.90 o 
   2   0  14      131.19      136.04      4.01 o 
   4   0  14      200.26      172.72      4.69 o 
   6   0  14      193.76      170.32      5.44 o 
  -8   1  14        2.04        0.79      2.05 o 
  -7   1  14       15.17       18.13      2.02 o 
  -6   1  14       69.48       64.25      3.49 o 
  -5   1  14        0.88        0.45      1.83 o 
  -4   1  14        1.30        0.53      1.84 o 
  -3   1  14       17.82       21.42      1.62 o 
  -2   1  14      145.37      135.78      3.91 o 
  -1   1  14      279.83      259.39      5.10 o 
   0   1  14     3134.10     3072.94     33.50 o 
   1   1  14      156.96      156.18      4.13 o 
   2   1  14      781.28      765.27      8.81 o 
   3   1  14       34.25       27.35      2.43 o 
   4   1  14        6.74        4.09      1.20 o 
   5   1  14       19.31       17.06      1.60 o 
   6   1  14        5.06       -0.42      2.44 o 
   7   1  14       50.15       50.04      3.60 o 
  -8   2  14       34.28       37.81      3.59 o 
  -7   2  14       18.01       15.31      2.26 o 
  -6   2  14        4.57        3.01      1.60 o 
  -5   2  14       11.47       10.67      1.48 o 
  -4   2  14       68.93       60.26      2.97 o 
  -3   2  14      169.73      160.31      4.46 o 
  -2   2  14       71.51       65.05      3.04 o 
  -1   2  14      105.63      106.35      3.72 o 
   0   2  14      566.82      557.66      7.59 o 
   1   2  14      189.79      181.06      4.66 o 
   2   2  14      887.27      883.35      9.92 o 
   3   2  14        2.67       -1.13      1.84 o 
   4   2  14       16.26       14.47      1.55 o 
   5   2  14       79.75       87.66      3.98 o 
   6   2  14       13.97       16.86      1.82 o 
   7   2  14      258.98      311.61      7.72 o 
  -7   3  14        0.96        1.59      2.84 o 
  -6   3  14       25.27       19.33      2.03 o 
  -5   3  14       59.17       57.61      3.61 o 
  -4   3  14      195.44      166.55      4.92 o 
  -3   3  14      111.10      119.17      4.10 o 
  -2   3  14      274.17      222.51      5.26 o 
  -1   3  14        0.12       -1.95      1.95 o 
   0   3  14       47.40       40.29      2.79 o 
   1   3  14       96.86       91.70      3.67 o 
   2   3  14       29.31       26.79      2.40 o 
   3   3  14        1.95        3.69      1.22 o 
   4   3  14        0.81       -0.29      2.14 o 
   5   3  14       24.95       31.73      2.92 o 
   6   3  14       12.72        9.02      2.22 o 
  -6   4  14        0.08        1.48      2.78 o 
  -5   4  14        3.17        3.32      1.78 o 
  -4   4  14       24.48       19.00      1.93 o 
  -3   4  14       12.58       15.54      1.74 o 
  -2   4  14       30.59       22.36      1.74 o 
  -1   4  14        0.52        0.38      1.69 o 
   0   4  14        2.09       -1.28      1.82 o 
   1   4  14      158.36      150.95      4.82 o 
   2   4  14       60.69       58.94      3.52 o 
   3   4  14        3.02        3.28      2.22 o 
   4   4  14      116.39      134.51      5.22 o 
   5   4  14        2.70       -0.16      2.72 o 
  -4   5  14       21.59       15.30      2.27 o 
  -3   5  14       32.07       30.28      2.48 o 
  -2   5  14       52.90       48.41      3.99 o 
  -1   5  14        1.00        1.06      2.06 o 
   0   5  14       50.08       46.82      3.44 o 
   1   5  14        0.07        4.08      1.65 o 
   2   5  14        1.96        3.13      2.45 o 
   3   5  14        2.18        1.97      2.74 o 
  -7   0  15       64.95       67.33      3.74 o 
  -5   0  15      149.38      154.76      4.59 o 
  -3   0  15      504.74      479.67      7.26 o 
  -1   0  15      219.77      212.77      4.79 o 
   1   0  15       31.43       28.47      2.26 o 
   3   0  15      487.45      423.94      7.10 o 
   5   0  15      467.50      448.87      8.15 o 
   7   0  15        0.95        0.33      2.04 o 
  -8   1  15        1.61        1.57      1.47 o 
  -7   1  15       15.06       14.42      2.00 o 
  -6   1  15      119.57      121.41      4.62 o 
  -5   1  15        3.02        1.81      1.89 o 
  -4   1  15       25.94       26.36      2.59 o 
  -3   1  15       90.94       85.50      3.52 o 
  -2   1  15      363.62      333.05      6.10 o 
  -1   1  15      306.50      304.28      5.66 o 
   0   1  15      994.39      945.02     14.32 o 
   1   1  15      220.41      193.68      4.82 o 
   2   1  15        0.34       -2.12      2.12 o 
   3   1  15      722.51      648.93      8.73 o 
   4   1  15      150.81      132.94      4.42 o 
   5   1  15       67.62       59.21      3.82 o 
   6   1  15        3.76        5.65      1.47 o 
   7   1  15        2.84        3.34      2.30 o 
  -7   2  15        0.33        2.19      2.77 o 
  -6   2  15      137.66      128.69      4.84 o 
  -5   2  15       17.19       17.86      1.54 o 
  -4   2  15      165.36      148.65      4.58 o 
  -3   2  15        1.42        1.45      1.87 o 
  -2   2  15        1.27       -1.70      1.90 o 
  -1   2  15        0.09       -0.92      1.75 o 
   0   2  15       54.28       51.93      2.96 o 
   1   2  15       10.03        3.74      1.52 o 
   2   2  15       52.87       40.30      2.83 o 
   3   2  15       69.70       70.63      3.48 o 
   4   2  15       95.42      109.41      4.37 o 
   5   2  15       40.87       33.89      3.18 o 
   6   2  15        3.35        5.13      1.49 o 
  -7   3  15        0.02       -0.68      2.75 o 
  -6   3  15        0.21       -2.64      2.64 o 
  -5   3  15       10.66        9.56      1.63 o 
  -4   3  15       32.29       21.03      2.02 o 
  -3   3  15        9.20        2.85      2.07 o 
  -2   3  15       23.73       38.36      2.65 o 
  -1   3  15       74.04       74.65      3.32 o 
   0   3  15       59.26       50.52      2.90 o 
   1   3  15      205.78      199.72      5.22 o 
   2   3  15       24.08       23.00      1.71 o 
   3   3  15       10.32       -1.32      2.99 o 
   4   3  15       37.88       39.19      3.15 o 
   5   3  15       98.79      121.36      5.20 o 
  -6   4  15        2.24        1.53      2.73 o 
  -5   4  15       72.89       76.13      4.54 o 
  -4   4  15        3.43        2.05      2.30 o 
  -3   4  15       17.10       24.04      2.40 o 
  -2   4  15       12.47       16.32      1.80 o 
  -1   4  15       11.26       11.15      1.70 o 
   0   4  15       37.48       42.54      3.09 o 
   1   4  15        4.09        5.54      1.58 o 
   2   4  15        5.45        3.24      2.45 o 
   3   4  15        0.23        2.40      1.84 o 
   4   4  15       16.04       19.16      2.30 o 
  -4   5  15       62.09       69.41      4.39 o 
  -3   5  15        5.15        4.23      3.03 o 
  -2   5  15        5.91        5.36      1.99 o 
  -1   5  15       24.51       20.03      2.29 o 
   0   5  15        1.31        0.49      2.67 o 
   1   5  15       36.28       43.57      3.69 o 
   2   5  15       26.66       24.20      2.52 o 
  -8   0  16        5.85        8.19      1.60 o 
  -6   0  16       45.18       44.81      3.50 o 
  -4   0  16     1291.98     1217.72     17.15 o 
  -2   0  16     6389.59     6319.22     52.08 o 
   0   0  16      500.47      503.98      7.45 o 
   2   0  16       69.51       54.03      3.09 o 
   4   0  16        4.82        7.56      1.49 o 
   6   0  16       62.48       61.16      3.59 o 
  -7   1  16        0.40       -2.14      2.14 o 
  -6   1  16      107.60      112.93      4.59 o 
  -5   1  16      110.18      106.51      4.14 o 
  -4   1  16      298.25      307.28      6.37 o 
  -3   1  16      120.63      124.46      4.22 o 
  -2   1  16      103.64       97.42      3.84 o 
  -1   1  16        5.73        6.14      1.49 o 
   0   1  16      397.28      367.43      6.99 o 
   1   1  16       46.50       33.19      2.89 o 
   2   1  16        0.64        3.20      1.06 o 
   3   1  16        0.22        2.89      1.34 o 
   4   1  16       18.84       19.57      1.86 o 
   5   1  16        1.09        0.01      2.43 o 
   6   1  16        0.04       -0.48      1.96 o 
  -7   2  16        0.55       -1.91      3.01 o 
  -6   2  16      121.87      114.58      4.89 o 
  -5   2  16       32.78       31.17      3.04 o 
  -4   2  16       97.47       84.28      3.68 o 
  -3   2  16       84.43       85.67      3.59 o 
  -2   2  16      190.96      191.96      4.96 o 
  -1   2  16       58.99       54.83      3.31 o 
   0   2  16       49.49       48.60      2.92 o 
   1   2  16       68.30       51.79      3.05 o 
   2   2  16       68.96       55.91      3.12 o 
   3   2  16        4.34        2.17      1.90 o 
   4   2  16        5.17        2.62      2.30 o 
   5   2  16        9.13       11.83      1.69 o 
   6   2  16        2.77        3.22      1.44 o 
  -6   3  16        0.58       -0.33      2.69 o 
  -5   3  16        0.08        0.88      2.04 o 
  -4   3  16        8.13       11.45      1.69 o 
  -3   3  16        0.48       -2.08      2.27 o 
  -2   3  16        3.94        2.39      1.85 o 
  -1   3  16       73.54       71.71      3.44 o 
   0   3  16       58.20       58.35      3.27 o 
   1   3  16       41.48       41.63      2.81 o 
   2   3  16       24.53       20.23      2.30 o 
   3   3  16       25.14       25.60      2.14 o 
   4   3  16        4.86        6.31      2.00 o 
   5   3  16      341.45      400.05      8.64 o 
  -5   4  16        4.86        5.99      2.13 o 
  -4   4  16       10.34        9.02      2.12 o 
  -3   4  16        1.37        3.83      1.41 o 
  -2   4  16        1.80       -1.07      1.51 o 
  -1   4  16        0.00       -0.15      2.04 o 
   0   4  16        7.66       10.50      1.72 o 
   1   4  16       10.32       11.58      1.69 o 
   2   4  16        0.88        1.06      2.45 o 
   3   4  16      289.71      300.04      7.63 o 
   4   4  16       15.00       16.13      2.19 o 
  -3   5  16       21.85       21.69      2.40 o 
  -2   5  16        0.19       -2.63      2.74 o 
  -1   5  16        0.37       -0.95      2.80 o 
   0   5  16        8.39       10.40      1.94 o 
   1   5  16       13.94       11.31      2.26 o 
  -7   0  17       46.74       44.09      3.64 o 
  -5   0  17      410.11      419.91      7.83 o 
  -3   0  17      387.32      383.14      7.00 o 
  -1   0  17      296.72      272.49      5.82 o 
   1   0  17      903.76      864.33     10.13 o 
   3   0  17       43.76       37.50      2.79 o 
   5   0  17        5.18        2.25      2.35 o 
  -7   1  17        2.83        3.05      2.35 o 
  -6   1  17       11.39       10.90      1.91 o 
  -5   1  17      208.93      217.89      5.96 o 
  -4   1  17      698.78      704.33      9.79 o 
  -3   1  17       93.57       92.16      3.70 o 
  -2   1  17      201.71      197.84      5.06 o 
  -1   1  17        0.99        1.35      1.12 o 
   0   1  17       46.83       30.15      2.34 o 
   1   1  17      263.49      237.69      5.54 o 
   2   1  17       62.24       54.21      2.98 o 
   3   1  17      120.63      106.19      4.12 o 
   4   1  17       37.11       34.34      3.03 o 
   5   1  17       18.83       24.94      2.13 o 
   6   1  17        1.03        2.16      1.96 o 
  -7   2  17       15.53       19.05      2.25 o 
  -6   2  17       62.00       56.53      4.04 o 
  -5   2  17        2.66       -1.42      2.55 o 
  -4   2  17        6.33        3.19      2.35 o 
  -3   2  17      171.53      161.01      4.79 o 
  -2   2  17       12.72        9.22      1.44 o 
  -1   2  17      309.71      292.41      6.20 o 
   0   2  17       47.12       42.88      2.78 o 
   1   2  17      308.53      279.22      6.14 o 
   2   2  17       64.61       55.21      3.32 o 
   3   2  17       78.30       68.55      3.63 o 
   4   2  17        0.49       -1.03      2.02 o 
   5   2  17       34.77       44.27      3.22 o 
  -6   3  17        3.94        5.39      2.02 o 
  -5   3  17        3.72       -0.80      2.79 o 
  -4   3  17        4.56        3.78      1.53 o 
  -3   3  17       12.10       13.97      1.75 o 
  -2   3  17        9.28        6.54      1.70 o 
  -1   3  17       70.58       67.79      3.74 o 
   0   3  17       38.22       31.28      2.29 o 
   1   3  17       36.89       33.71      3.00 o 
   2   3  17       54.74       62.25      3.60 o 
   3   3  17        1.82        4.42      1.66 o 
   4   3  17       19.26       22.75      2.22 o 
  -4   4  17       23.37       25.82      2.40 o 
  -3   4  17        1.37        2.96      2.43 o 
  -2   4  17        0.70       -0.44      2.67 o 
  -1   4  17       49.46       56.27      3.60 o 
   0   4  17       13.72       16.31      1.90 o 
   1   4  17        1.10        0.76      2.70 o 
   2   4  17       14.35       14.28      2.12 o 
   3   4  17      120.89      144.35      5.63 o 
  -6   0  18       24.33       24.86      1.90 o 
  -4   0  18      699.36      708.71     10.03 o 
  -2   0  18       11.57       10.42      1.41 o 
   0   0  18      193.46      198.16      5.17 o 
   2   0  18       31.79       36.92      2.80 o 
   4   0  18       17.24       18.73      1.99 o 
  -7   1  18       84.91       89.82      4.54 o 
  -6   1  18      573.83      570.12      9.84 o 
  -5   1  18        0.01       -0.71      2.38 o 
  -4   1  18      890.65      912.24     11.45 o 
  -3   1  18        0.58       -1.40      1.84 o 
  -2   1  18        0.51       -2.01      2.01 o 
  -1   1  18       33.03       33.20      2.52 o 
   0   1  18        0.58       -2.05      2.05 o 
   1   1  18       12.04       10.84      1.51 o 
   2   1  18       11.90       11.65      1.49 o 
   3   1  18       11.80       12.09      1.78 o 
   4   1  18        8.50        6.92      1.86 o 
   5   1  18        3.28        0.96      2.35 o 
  -6   2  18      309.73      316.39      8.02 o 
  -5   2  18       17.96       18.06      2.34 o 
  -4   2  18        8.22        7.60      1.70 o 
  -3   2  18        8.57        6.63      1.68 o 
  -2   2  18      108.03      112.20      4.18 o 
  -1   2  18      349.90      325.97      6.74 o 
   0   2  18        1.00        1.65      1.78 o 
   1   2  18        4.69       -1.18      2.62 o 
   2   2  18        1.10       -2.36      2.36 o 
   3   2  18       31.08       32.22      3.07 o 
   4   2  18        6.13        3.93      1.46 o 
   5   2  18       55.41       59.65      3.85 o 
  -5   3  18        0.49       -0.31      2.56 o 
  -4   3  18       17.57       20.41      2.24 o 
  -3   3  18       30.45       26.01      2.15 o 
  -2   3  18       19.25       16.17      1.82 o 
  -1   3  18       15.96       14.18      1.92 o 
   0   3  18       21.44       20.26      1.87 o 
   1   3  18        6.64        6.66      1.66 o 
   2   3  18        0.79       -1.32      2.40 o 
   3   3  18       46.36       62.54      4.19 o 
   4   3  18        0.49        2.65      2.63 o 
  -3   4  18        0.10       -0.15      2.64 o 
  -2   4  18        0.83        0.32      2.69 o 
  -1   4  18       20.80       20.50      2.25 o 
   0   4  18       49.52       50.52      3.82 o 
   1   4  18       49.22       62.93      4.14 o 
   2   4  18       16.93       25.57      2.45 o 
  -5   0  19       62.35       65.29      4.05 o 
  -3   0  19        0.11       -2.28      2.28 o 
  -1   0  19       48.00       46.34      3.13 o 
   1   0  19       11.00       12.78      1.80 o 
   3   0  19       34.65       36.69      3.22 o 
   5   0  19       23.05       22.33      2.04 o 
  -6   1  19      211.76      212.12      6.53 o 
  -5   1  19      112.11      111.59      4.63 o 
  -4   1  19        0.91        2.43      1.67 o 
  -3   1  19       88.47       85.32      4.18 o 
  -2   1  19        7.26        7.01      1.63 o 
  -1   1  19      328.18      324.27      6.78 o 
   0   1  19       13.74        7.21      1.94 o 
   1   1  19       61.62       52.18      3.49 o 
   2   1  19        3.84        0.42      2.50 o 
   3   1  19        5.89        4.45      1.72 o 
   4   1  19       11.86        9.09      1.81 o 
   5   1  19        7.90       11.24      1.74 o 
  -5   2  19       21.29       22.81      2.34 o 
  -4   2  19       12.87       15.77      2.25 o 
  -3   2  19       41.24       40.50      3.39 o 
  -2   2  19        9.44       10.51      1.72 o 
  -1   2  19        1.17       -1.08      2.30 o 
   0   2  19        1.20        1.38      2.14 o 
   1   2  19       35.75       33.59      2.95 o 
   2   2  19      141.08      145.07      5.18 o 
   3   2  19       43.95       56.88      3.60 o 
   4   2  19        2.71        4.83      1.55 o 
  -4   3  19       11.27       11.01      2.22 o 
  -3   3  19      160.34      172.09      5.89 o 
  -2   3  19       38.13       37.56      2.64 o 
  -1   3  19       99.10       90.17      4.49 o 
   0   3  19        0.85        3.44      1.57 o 
   1   3  19        2.86        0.15      2.79 o 
   2   3  19        0.86        0.01      2.67 o 
   3   3  19       13.10       16.42      2.23 o 
  -2   4  19        3.03        3.49      2.47 o 
  -1   4  19       12.93       10.38      2.08 o 
   0   4  19        6.67        6.53      2.09 o 
   1   4  19       19.62       23.07      2.49 o 
  -6   0  20       61.99       66.86      3.90 o 
  -4   0  20        2.76        2.39      2.51 o 
  -2   0  20        0.17        0.97      2.13 o 
   0   0  20       15.75       16.87      1.83 o 
   2   0  20        8.32        9.66      1.91 o 
   4   0  20        0.05        0.99      1.43 o 
  -5   1  20       26.15       26.37      2.03 o 
  -4   1  20        3.79        5.36      1.48 o 
  -3   1  20      111.31      113.54      4.72 o 
  -2   1  20       30.10       30.37      2.26 o 
  -1   1  20       26.59       26.05      2.21 o 
   0   1  20       30.41        8.61      3.03 o 
   1   1  20        0.66       -0.69      2.23 o 
   2   1  20       88.40       91.21      4.35 o 
   3   1  20      187.51      211.16      6.27 o 
   4   1  20      124.65      144.56      5.47 o 
  -5   2  20       18.16       19.18      2.29 o 
  -4   2  20       24.31       31.51      2.47 o 
  -3   2  20        5.37        5.98      1.57 o 
  -2   2  20        5.87       11.40      1.69 o 
  -1   2  20        1.29       -1.74      2.31 o 
   0   2  20        0.48        4.45      1.50 o 
   1   2  20        7.70        8.73      1.61 o 
   2   2  20        6.60       11.82      1.74 o 
   3   2  20       53.67       57.88      3.84 o 
  -3   3  20      123.33      124.64      5.22 o 
  -2   3  20       22.77       22.65      2.27 o 
  -1   3  20        0.62        3.00      2.62 o 
   0   3  20       12.73       22.89      2.36 o 
   1   3  20        1.47        5.69      1.91 o 
   2   3  20       25.52       40.08      3.53 o 
  -5   0  21        0.34       -2.24      2.24 o 
  -3   0  21      231.97      235.40      6.33 o 
  -1   0  21       24.04       22.81      2.28 o 
   1   0  21      156.99      180.26      5.72 o 
   3   0  21      109.15      129.49      5.15 o 
  -5   1  21       25.62       27.51      2.21 o 
  -4   1  21        0.37       -1.77      2.15 o 
  -3   1  21        0.67       -1.39      1.97 o 
  -2   1  21        0.09        1.65      1.86 o 
  -1   1  21        5.73        5.74      1.72 o 
   0   1  21       41.14       35.30      2.92 o 
   1   1  21      107.16      111.94      4.90 o 
   2   1  21       15.72       19.35      2.01 o 
   3   1  21      103.97      128.19      5.23 o 
  -4   2  21       11.59       10.51      1.87 o 
  -3   2  21       39.30       40.44      3.67 o 
  -2   2  21        3.53        3.68      1.63 o 
  -1   2  21        0.48       -1.72      2.02 o 
   0   2  21       12.37       16.42      1.78 o 
   1   2  21       36.97       36.50      3.40 o 
   2   2  21        9.69       11.00      1.78 o 
  -2   3  21       92.63      111.32      5.24 o 
  -1   3  21        2.40       -3.01      3.08 o 
   0   3  21      297.04      333.42      8.06 o 
  -4   0  22        1.04       -1.68      2.02 o 
  -2   0  22       63.50       82.46      4.02 o 
   0   0  22      231.39      257.12      6.70 o 
   2   0  22      248.01      310.33      7.55 o 
  -3   1  22       18.16       17.94      1.93 o 
  -2   1  22       31.08       35.15      3.28 o 
  -1   1  22       24.42       23.47      2.02 o 
   0   1  22        9.58       -5.29      5.29 o 
   1   1  22      143.92      159.41      5.58 o 
   2   1  22       12.27       11.36      2.02 o 
  -2   2  22       99.85      120.40      5.18 o 
  -1   2  22        0.16       -0.82      2.25 o 
   0   2  22        0.06       -1.98      2.33 o 
   1   2  22        0.88       -2.32      2.32 o 
  -1   0  23      453.99      504.19      9.58 o 
  -1   1  23       41.13       40.39      3.75 o 
   0   1  23      111.03      124.46      5.29 o 
                                                 
